# Supplementary material for: Do new quality productivity forces contribute to wellness tourism resilience? Empirical evidence from China
Source: Front Sports Act Living. 2025 Oct 7;7:1618562. doi: 10.3389/fspor.2025.1618562 (PMC12537658; doi:10.3389/fspor.2025.1618562)
Supplement: Supplementary file 1 [file Datasheet1.zip]

Archive with 9 entries (8 files):
- 数据/
- 数据/Threshold variables.xlsx
- 数据/control variable.xlsx
- 数据/dependent variable calculation.do
- 数据/dependent variable.xlsx
- 数据/independent variable calculation.do
- 数据/independent variable.xlsx
- 数据/regression calculation.do
- 数据/result.xlsx
