# Supplementary material for: Do new quality productivity forces contribute to wellness tourism resilience? Empirical evidence from China
Source: Front Sports Act Living. 2025 Oct 7;7:1618562. doi: 10.3389/fspor.2025.1618562 (PMC12537658; doi:10.3389/fspor.2025.1618562)
Supplement: Supplementary file 1 [file Datasheet1.zip › 数据/Threshold variables.xlsx]

## Sheet: Sheet1
id	province	label	Ei	EAi	EA/E	EAi/Ei	HC
1	上海	上海2014	1429.26	50.66	0.0473691636570748	0.0354449	0.74827
1	上海	上海2015	1419.9	51.16	0.0451399	0.0360308	0.798202
1	上海	上海2016	1410.6	51.47	0.042335	0.0364881	0.86189
1	上海	上海2017	1401.36	51.49	0.0390459	0.0367429	0.94102
1	上海	上海2018	1392.18	51.78	0.0364888	0.0371935	1.01931
1	上海	上海2019	1383.06	52.66	0.0355438	0.038075	1.07122
1	上海	上海2020	1374	54.07	0.0359142	0.0393523	1.09573
1	上海	上海2021	1365	54.87	0.0351674	0.0401978	1.14304
1	上海	上海2022	1347	55.48	0.0347327	0.0411878	1.18585
2	云南	云南2014	2962.25	57.7	0.0473692	0.0194784	0.411205
2	云南	云南2015	2942.49	61.46	0.0451399	0.0208871	0.462719
2	云南	云南2016	2998.89	65.66	0.042335	0.0218948	0.517179
2	云南	云南2017	2992.65	70.59	0.0390459	0.0235878	0.604105
2	云南	云南2018	2929.09	76.47	0.0364888	0.0261071	0.715481
2	云南	云南2019	2866.89	86.4	0.0355438	0.0301372	0.847891
2	云南	云南2020	2806	96.42	0.0359142	0.0343621	0.956784
2	云南	云南2021	2774	104.41	0.0351674	0.0376388	1.07027
2	云南	云南2022	2735	110.03	0.0347327	0.0402304	1.15828
3	内蒙古	内蒙古2014	1485.4	40.64	0.0473692	0.0273596	0.577583
3	内蒙古	内蒙古2015	1463.7	42.08	0.0451399	0.0287491	0.636888
3	内蒙古	内蒙古2016	1473.96	43.67	0.042335	0.0296277	0.699839
3	内蒙古	内蒙古2017	1424.9	44.81	0.0390459	0.0314478	0.805407
3	内蒙古	内蒙古2018	1361.12	45.53	0.0364888	0.0334504	0.91673
3	内蒙古	内蒙古2019	1300.2	47.2	0.0355438	0.0363022	1.02134
3	内蒙古	内蒙古2020	1242	48.66	0.0359142	0.0391787	1.0909
3	内蒙古	内蒙古2021	1218	50.68	0.0351674	0.0416092	1.18317
3	内蒙古	内蒙古2022	1190	53.45	0.0347327	0.044916	1.29319
4	北京	北京2014	1156.7	60.46	0.0473692	0.0522694	1.10345
4	北京	北京2015	1186.1	60.36	0.0451399	0.0508895	1.12737
4	北京	北京2016	1220.1	59.92	0.042335	0.0491107	1.16005
4	北京	北京2017	1246.8	59.29	0.0390459	0.0475537	1.21789
4	北京	北京2018	1218.57	59.49	0.0364888	0.0488197	1.33794
4	北京	北京2019	1190.97	60.15	0.0355438	0.050505	1.42093
4	北京	北京2020	1164	60.89	0.0359142	0.052311	1.45656
4	北京	北京2021	1158	61.7	0.0351674	0.0532815	1.51508
4	北京	北京2022	1132	62.66	0.0347327	0.0553534	1.59369
5	吉林	吉林2014	1447.17	61.83	0.0473692	0.0427248	0.901953
5	吉林	吉林2015	1480.6	63.27	0.0451399	0.0427327	0.946672
5	吉林	吉林2016	1501.73	64.23	0.042335	0.0427707	1.01029
5	吉林	吉林2017	1488.53	64.39	0.0390459	0.0432574	1.10786
5	吉林	吉林2018	1408.46	65.83	0.0364888	0.0467391	1.28092
5	吉林	吉林2019	1332.69	70.01	0.0355438	0.0525328	1.47798
5	吉林	吉林2020	1261	72.7	0.0359142	0.0576527	1.60529
5	吉林	吉林2021	1228	75.56	0.0351674	0.061531	1.74966
5	吉林	吉林2022	1185	78.87	0.0347327	0.066557	1.91626
6	四川	四川2014	4833	132.83	0.0473692	0.027484	0.580208
6	四川	四川2015	4847.01	138.79	0.0451399	0.0286341	0.634342
6	四川	四川2016	4860	144.66	0.042335	0.0297654	0.703094
6	四川	四川2017	4830.99	149.97	0.0390459	0.0310433	0.795048
6	四川	四川2018	4802.15	156.47	0.0364888	0.0325833	0.892967
6	四川	四川2019	4773.49	166.17	0.0355438	0.034811	0.979384
6	四川	四川2020	4745	180.09	0.0359142	0.0379536	1.05679
6	四川	四川2021	4727	192.08	0.0351674	0.0406346	1.15546
6	四川	四川2022	4706	205.15	0.0347327	0.0435933	1.25511
7	天津	天津2014	877.21	50.58	0.0473692	0.0576601	1.21725
7	天津	天津2015	896.8	51.29	0.0451399	0.0571922	1.267
7	天津	天津2016	902.42	51.38	0.042335	0.0569358	1.34489
7	天津	天津2017	894.83	51.47	0.0390459	0.0575193	1.47312
7	天津	天津2018	803.147	52.33	0.0364888	0.0651562	1.78565
7	天津	天津2019	720.858	53.94	0.0355438	0.0748275	2.10522
7	天津	天津2020	647	57.22	0.0359142	0.0884389	2.46251
7	天津	天津2021	641	58.34	0.0351674	0.091014	2.58802
7	天津	天津2022	621	59.45	0.0347327	0.0957327	2.75627
8	宁夏	宁夏2014	338.06	11.14	0.0473692	0.0329527	0.695658
8	宁夏	宁夏2015	339.043	11.5	0.0451399	0.033919	0.75142
8	宁夏	宁夏2016	340.029	11.71	0.042335	0.0344383	0.813471
8	宁夏	宁夏2017	341.017	12.11	0.0390459	0.0355114	0.90948
8	宁夏	宁夏2018	342.008	12.53	0.0364888	0.0366365	1.00405
8	宁夏	宁夏2019	343.003	13.52	0.0355438	0.0394166	1.10896
8	宁夏	宁夏2020	344	14.67	0.0359142	0.0426454	1.18742
8	宁夏	宁夏2021	345	16.11	0.0351674	0.0466956	1.32781
8	宁夏	宁夏2022	336	17.25	0.0347327	0.0513393	1.47812
9	安徽	安徽2014	4311	108.05	0.0473692	0.0250638	0.529116
9	安徽	安徽2015	4342.1	113.07	0.0451399	0.0260404	0.576882
9	安徽	安徽2016	4361.6	114.5	0.042335	0.0262518	0.620098
9	安徽	安徽2017	4377.9	114.74	0.0390459	0.0262089	0.671234
9	安徽	安徽2018	3961.19	113.91	0.0364888	0.0287565	0.788091
9	安徽	安徽2019	3584.15	124.12	0.0355438	0.0346302	0.974298
9	安徽	安徽2020	3243	136.85	0.0359142	0.0421986	1.17498
9	安徽	安徽2021	3215	150.5	0.0351674	0.0468118	1.33111
9	安徽	安徽2022	3176	155.35	0.0347327	0.0489137	1.40829
10	山东	山东2014	6606.5	179.67	0.0473692	0.0271959	0.574127
10	山东	山东2015	6632.5	190.06	0.0451399	0.0286559	0.634823
10	山东	山东2016	6649.7	199.59	0.042335	0.0300149	0.708986
10	山东	山东2017	6560.6	201.53	0.0390459	0.0307182	0.786722
10	山东	山东2018	6189.84	204.08	0.0364888	0.0329701	0.903569
10	山东	山东2019	5840.04	218.39	0.0355438	0.0373953	1.05209
10	山东	山东2020	5510	229.15	0.0359142	0.041588	1.15798
10	山东	山东2021	5475	242.99	0.0351674	0.0443817	1.26201
10	山东	山东2022	5338	252.71	0.0347327	0.0473417	1.36303
11	山西	山西2014	1862.29	71.32	0.0473692	0.0382969	0.808478
11	山西	山西2015	1872.76	74.02	0.0451399	0.0395246	0.875601
11	山西	山西2016	1908.21	75.63	0.042335	0.039634	0.9362
11	山西	山西2017	1914.13	76.3	0.0390459	0.0398615	1.02089
11	山西	山西2018	1853.52	76.56	0.0364888	0.0413052	1.132
11	山西	山西2019	1794.83	80.2	0.0355438	0.0446839	1.25715
11	山西	山西2020	1738	84.2	0.0359142	0.0484465	1.34895
11	山西	山西2021	1715	89.08	0.0351674	0.0519417	1.47698
11	山西	山西2022	1672	94.57	0.0347327	0.056561	1.62846
12	广东	广东2014	6183.23	179.42	0.0473692	0.0290172	0.612576
12	广东	广东2015	6219.31	185.64	0.0451399	0.029849	0.661255
12	广东	广东2016	6279.22	189.29	0.042335	0.0301455	0.71207
12	广东	广东2017	6340.79	192.58	0.0390459	0.0303716	0.777845
12	广东	广东2018	6565.47	196.32	0.0364888	0.0299019	0.819482
12	广东	广东2019	6798.11	205.4	0.0355438	0.0302143	0.850059
12	广东	广东2020	7039	240.02	0.0359142	0.0340986	0.949447
12	广东	广东2021	7072	253.98	0.0351674	0.0359135	1.02121
12	广东	广东2022	6904	267.09	0.0347327	0.0386863	1.11383
13	广西	广西2014	2795	70.19	0.0473692	0.0251127	0.530149
13	广西	广西2015	2820	75.12	0.0451399	0.0266383	0.590128
13	广西	广西2016	2841	81.03	0.042335	0.0285216	0.673714
13	广西	广西2017	2842	86.67	0.0390459	0.0304961	0.781034
13	广西	广西2018	2743.99	94.22	0.0364888	0.0343368	0.941024
13	广西	广西2019	2649.36	107.64	0.0355438	0.0406286	1.14306
13	广西	广西2020	2558	118.42	0.0359142	0.046294	1.28902
13	广西	广西2021	2544	132.1	0.0351674	0.0519261	1.47654
13	广西	广西2022	2508	140.75	0.0347327	0.0561204	1.61578
14	新疆	新疆2014	1332.25	29.04	0.0473692	0.0217978	0.460168
14	新疆	新疆2015	1336.18	30.47	0.0451399	0.0228039	0.505182
14	新疆	新疆2016	1340.12	31.99	0.042335	0.023871	0.563861
14	新疆	新疆2017	1344.07	34.6	0.0390459	0.0257427	0.659294
14	新疆	新疆2018	1348.04	37.49	0.0364888	0.0278108	0.762175
14	新疆	新疆2019	1352.01	42.7	0.0355438	0.0315826	0.888554
14	新疆	新疆2020	1356	48.67	0.0359142	0.0358923	0.999392
14	新疆	新疆2021	1360	55.56	0.0351674	0.0408529	1.16167
14	新疆	新疆2022	1273	61.14	0.0347327	0.0480283	1.3828
15	江苏	江苏2014	4760.83	169.86	0.0473692	0.0356787	0.753205
15	江苏	江苏2015	4758.5	171.57	0.0451399	0.0360555	0.79875
15	江苏	江苏2016	4756.22	174.58	0.042335	0.0367056	0.867028
15	江苏	江苏2017	4757.8	176.79	0.0390459	0.0371579	0.951649
15	江苏	江苏2018	4802.45	180.63	0.0364888	0.0376121	1.03078
15	江苏	江苏2019	4847.51	187.41	0.0355438	0.0386611	1.0877
15	江苏	江苏2020	4893	201.47	0.0359142	0.0411752	1.14649
15	江苏	江苏2021	4863	211.08	0.0351674	0.0434053	1.23425
15	江苏	江苏2022	4805	221.91	0.0347327	0.0461831	1.32967
16	江西	江西2014	2603.3	91.64	0.0473692	0.0352015	0.74313
16	江西	江西2015	2615.78	98.45	0.0451399	0.037637	0.833785
16	江西	江西2016	2637.58	103.9	0.042335	0.0393922	0.930488
16	江西	江西2017	2645.64	104.83	0.0390459	0.0396237	1.0148
16	江西	江西2018	2511.77	105.44	0.0364888	0.0419784	1.15045
16	江西	江西2019	2384.67	113.5	0.0355438	0.0475957	1.33907
16	江西	江西2020	2264	124.2	0.0359142	0.0548587	1.52749
16	江西	江西2021	2242	134.87	0.0351674	0.0601561	1.71056
16	江西	江西2022	2193	146.44	0.0347327	0.0667761	1.92257
17	河北	河北2014	4202.66	116.43	0.0473692	0.0277039	0.584851
17	河北	河北2015	4212.5	117.92	0.0451399	0.0279929	0.620136
17	河北	河北2016	4223.95	121.61	0.042335	0.0287906	0.680066
17	河北	河北2017	4206.66	126.89	0.0390459	0.0301641	0.77253
17	河北	河北2018	4019.94	134.26	0.0364888	0.0333985	0.915308
17	河北	河北2019	3841.51	147.4	0.0355438	0.0383703	1.07952
17	河北	河北2020	3671	160.48	0.0359142	0.0437156	1.21722
17	河北	河北2021	3643	170.43	0.0351674	0.0467829	1.33029
17	河北	河北2022	3580	177.37	0.0347327	0.0495447	1.42646
18	河南	河南2014	6520.03	167.97	0.0473692	0.0257622	0.543859
18	河南	河南2015	6636.08	176.69	0.0451399	0.0266257	0.589848
18	河南	河南2016	6726.39	187.48	0.042335	0.0278723	0.658375
18	河南	河南2017	6766.86	200.47	0.0390459	0.0296253	0.75873
18	河南	河南2018	6069.93	214.08	0.0364888	0.035269	0.966569
18	河南	河南2019	5444.77	231.97	0.0355438	0.0426042	1.19864
18	河南	河南2020	4884	249.22	0.0359142	0.0510278	1.42083
18	河南	河南2021	4840	268.64	0.0351674	0.0555041	1.57828
18	河南	河南2022	4782	282.33	0.0347327	0.0590401	1.69984
19	浙江	浙江2014	3714.15	97.82	0.0473692	0.0263371	0.555997
19	浙江	浙江2015	3733.65	99.11	0.0451399	0.0265451	0.588062
19	浙江	浙江2016	3760	99.61	0.042335	0.026492	0.625772
19	浙江	浙江2017	3796	100.23	0.0390459	0.0264041	0.676234
19	浙江	浙江2018	3816.22	101.94	0.0364888	0.0267123	0.732067
19	浙江	浙江2019	3836.56	107.47	0.0355438	0.0280121	0.788102
19	浙江	浙江2020	3857	114.87	0.0359142	0.0297822	0.829261
19	浙江	浙江2021	3897	121.03	0.0351674	0.0310572	0.883124
19	浙江	浙江2022	3885	125.33	0.0347327	0.03226	0.928806
20	海南	海南2014	543.1	18.06	0.0473692	0.0332535	0.702008
20	海南	海南2015	555.77	18.29	0.0451399	0.0329093	0.729051
20	海南	海南2016	558.14	18.49	0.042335	0.0331279	0.782518
20	海南	海南2017	583.88	18.55	0.0390459	0.0317702	0.813664
20	海南	海南2018	569.222	18.92	0.0364888	0.0332384	0.91092
20	海南	海南2019	554.932	20.74	0.0355438	0.037374	1.05149
20	海南	海南2020	541	23.01	0.0359142	0.0425323	1.18428
20	海南	海南2021	544	24.51	0.0351674	0.0450551	1.28116
20	海南	海南2022	531	25.81	0.0347327	0.0486064	1.39944
21	湖北	湖北2014	3114.95	141.97	0.0473692	0.045577	0.962167
21	湖北	湖北2015	3138.83	141.06	0.0451399	0.0449404	0.99558
21	湖北	湖北2016	3162.89	140.18	0.042335	0.0443202	1.04689
21	湖北	湖北2017	3187.14	140.09	0.0390459	0.0439548	1.12572
21	湖北	湖北2018	3211.57	143.82	0.0364888	0.0447818	1.22728
21	湖北	湖北2019	3236.19	150.08	0.0355438	0.0463755	1.30474
21	湖北	湖北2020	3261	161.69	0.0359142	0.0495829	1.3806
21	湖北	湖北2021	3286	169.97	0.0351674	0.0517255	1.47083
21	湖北	湖北2022	3243	177.26	0.0347327	0.0546593	1.57371
22	湖南	湖南2014	3415.16	113.63	0.0473692	0.0332722	0.702403
22	湖南	湖南2015	3392.25	118.06	0.0451399	0.0348028	0.770999
22	湖南	湖南2016	3369.5	122.5	0.042335	0.0363555	0.858759
22	湖南	湖南2017	3346.9	127.32	0.0390459	0.0380412	0.97427
22	湖南	湖南2018	3324.45	132.68	0.0364888	0.0399104	1.09377
22	湖南	湖南2019	3302.15	140.71	0.0355438	0.0426116	1.19885
22	湖南	湖南2020	3280	151.03	0.0359142	0.0460457	1.2821
22	湖南	湖南2021	3258	159.61	0.0351674	0.0489902	1.39305
22	湖南	湖南2022	3219	168.51	0.0347327	0.0523486	1.50718
23	甘肃	甘肃2014	1519.86	45.23	0.0473692	0.0297593	0.628242
23	甘肃	甘肃2015	1535.69	45.05	0.0451399	0.0293353	0.649876
23	甘肃	甘肃2016	1548.74	45.72	0.042335	0.0295208	0.697314
23	甘肃	甘肃2017	1553.84	46.62	0.0390459	0.0300031	0.768407
23	甘肃	甘肃2018	1475.7	48.36	0.0364888	0.032771	0.898111
23	甘肃	甘肃2019	1401.48	52.49	0.0355438	0.0374532	1.05372
23	甘肃	甘肃2020	1331	58.11	0.0359142	0.0436589	1.21565
23	甘肃	甘肃2021	1319	61.34	0.0351674	0.0465049	1.32239
23	甘肃	甘肃2022	1307	64.81	0.0347327	0.0495868	1.42767
24	福建	福建2014	2648.51	74.85	0.0473692	0.0282612	0.596615
24	福建	福建2015	2768.41	75.85	0.0451399	0.0273984	0.606966
24	福建	福建2016	2797.03	75.64	0.042335	0.027043	0.638786
24	福建	福建2017	2805.74	75.1	0.0390459	0.0267666	0.685516
24	福建	福建2018	2589.6	77.24	0.0364888	0.0298269	0.817428
24	福建	福建2019	2390.12	86.12	0.0355438	0.0360317	1.01373
24	福建	福建2020	2206	94.72	0.0359142	0.0429375	1.19556
24	福建	福建2021	2197	102.34	0.0351674	0.0465817	1.32457
24	福建	福建2022	2174	107.61	0.0347327	0.0494986	1.42513
25	贵州	贵州2014	304.747	46.04	0.0473692	0.151076	3.18934
25	贵州	贵州2015	307.474	50.09	0.0451399	0.162908	3.60896
25	贵州	贵州2016	310.477	57.39	0.042335	0.184844	4.36624
25	贵州	贵州2017	487.812	62.77	0.0390459	0.128677	3.29552
25	贵州	贵州2018	766.435	68.75	0.0364888	0.089701	2.45832
25	贵州	贵州2019	1204.2	76.57	0.0355438	0.0635858	1.78895
25	贵州	贵州2020	1892	84.02	0.0359142	0.044408	1.23651
25	贵州	贵州2021	1886	88.16	0.0351674	0.0467444	1.3292
25	贵州	贵州2022	1878	89.47	0.0347327	0.0476411	1.37165
26	辽宁	辽宁2014	2562.23	99.83	0.0473692	0.0389621	0.82252
26	辽宁	辽宁2015	2409.89	100.57	0.0451399	0.0417321	0.924506
26	辽宁	辽宁2016	2301.16	99.87	0.042335	0.0433999	1.02516
26	辽宁	辽宁2017	2284.66	98.1	0.0390459	0.0429386	1.0997
26	辽宁	辽宁2018	2266.63	96.32	0.0364888	0.0424948	1.1646
26	辽宁	辽宁2019	2248.74	104.11	0.0355438	0.046297	1.30253
26	辽宁	辽宁2020	2231	114.08	0.0359142	0.051134	1.42378
26	辽宁	辽宁2021	2190	117.84	0.0351674	0.0538082	1.53006
26	辽宁	辽宁2022	2122	118.02	0.0347327	0.0556173	1.6013
27	重庆	重庆2014	1724.81	69.16	0.0473692	0.0400971	0.846482
27	重庆	重庆2015	1716.58	71.66	0.0451399	0.0417458	0.92481
27	重庆	重庆2016	1708.38	73.25	0.042335	0.0428768	1.0128
27	重庆	重庆2017	1700.23	74.69	0.0390459	0.0439293	1.12507
27	重庆	重庆2018	1692.11	76.28	0.0364888	0.0450797	1.23544
27	重庆	重庆2019	1684.04	83.49	0.0355438	0.0495773	1.39482
27	重庆	重庆2020	1676	91.56	0.0359142	0.0546301	1.52113
27	重庆	重庆2021	1668	100.27	0.0351674	0.0601139	1.70936
27	重庆	重庆2022	1644	106.61	0.0347327	0.0648479	1.86706
28	陕西	陕西2014	2190.99	109.96	0.0473692	0.0501874	1.0595
28	陕西	陕西2015	2176.42	109.97	0.0451399	0.050528	1.11937
28	陕西	陕西2016	2161.94	107.63	0.042335	0.049784	1.17595
28	陕西	陕西2017	2147.56	106.94	0.0390459	0.049796	1.27532
28	陕西	陕西2018	2133.28	105.48	0.0364888	0.049445	1.35507
28	陕西	陕西2019	2119.09	112.2	0.0355438	0.0529472	1.48963
28	陕西	陕西2020	2105	121	0.0359142	0.0574822	1.60054
28	陕西	陕西2021	2091	128.33	0.0351674	0.0613725	1.74515
28	陕西	陕西2022	2066	130.44	0.0347327	0.0631365	1.81778
29	青海	青海2014	317.3	5.29	0.0473692	0.0166719	0.351957
29	青海	青海2015	321.41	5.75	0.0451399	0.0178899	0.396322
29	青海	青海2016	324.3	6.19	0.042335	0.0190873	0.450863
29	青海	青海2017	326.97	6.7	0.0390459	0.0204912	0.524798
29	青海	青海2018	310.127	7.03	0.0364888	0.0226681	0.621235
29	青海	青海2019	294.152	7.32	0.0355438	0.0248851	0.700125
29	青海	青海2020	279	7.41	0.0359142	0.0265591	0.739517
29	青海	青海2021	277	7.71	0.0351674	0.0278339	0.791469
29	青海	青海2022	256	8.09	0.0347327	0.0316016	0.90985
30	黑龙江	黑龙江2014	2079.8	73.06	0.0473692	0.0351284	0.741587
30	黑龙江	黑龙江2015	2013.7	73.52	0.0451399	0.0365099	0.808817
30	黑龙江	黑龙江2016	2028.2	73.59	0.042335	0.0362834	0.857055
30	黑龙江	黑龙江2017	2011.1	73.42	0.0390459	0.0365074	0.934987
30	黑龙江	黑龙江2018	1812.83	73.21	0.0364888	0.0403844	1.10676
30	黑龙江	黑龙江2019	1634.1	77.82	0.0355438	0.0476224	1.33983
30	黑龙江	黑龙江2020	1473	82.56	0.0359142	0.0560489	1.56064
30	黑龙江	黑龙江2021	1420	87.91	0.0351674	0.0619084	1.76039
30	黑龙江	黑龙江2022	1351	91.2	0.0347327	0.0675055	1.94357
