# Supplementary material for: Do new quality productivity forces contribute to wellness tourism resilience? Empirical evidence from China
Source: Front Sports Act Living. 2025 Oct 7;7:1618562. doi: 10.3389/fspor.2025.1618562 (PMC12537658; doi:10.3389/fspor.2025.1618562)
Supplement: Supplementary file 1 [file Datasheet1.zip › 数据/control variable.xlsx]

## Sheet: Sheet1
id	province	label	regin	level	Gov	Market	Urban	Open	lnGDP
1	上海	上海2014	1	1	0.194835	10.77	0.892987	0.878686965500321	10.1374
1	上海	上海2015	1	1	0.230281	11.11	0.885273	0.80077	10.1994
1	上海	上海2016	1	1	0.231503	11.23	0.890149979732469	0.685793	10.3052
1	上海	上海2017	1	1	0.229237	11.23	0.890916	0.690139	10.402
1	上海	上海2018	1	1	0.231911	11.38	0.891313	0.661315	10.4916
1	上海	上海2019	1	1	0.215314	11.1	0.892382	0.596914	10.545
1	上海	上海2020	1	1	0.207942	10.82	0.893087	0.597762	10.5704
1	上海	上海2021	1	1	0.193133	10.54	0.89313	0.635501	10.684
1	上海	上海2022	1	1	0.209623	10.26	0.893333	0.611428	10.7102
2	云南	云南2014	3	0	0.316057	5.82	0.412207	0.00330383	9.54979
2	云南	云南2015	3	0	0.315029	5.48	0.429337	0.00241059	9.61314
2	云南	云南2016	3	0	0.306608	5.22	0.44644	0.00213213	9.70314
2	云南	云南2017	3	0	0.309043	5.69	0.462817	0.00170044	9.82477
2	云南	云南2018	3	0	0.290941	5.83	0.474378	0.00201165	9.94658
2	云南	云南2019	3	0	0.291515	6.87	0.486636	0.0024375	10.0529
2	云南	云南2020	3	0	0.284008	7.91	0.500424	0.00215568	10.1087
2	云南	云南2021	3	0	0.244255	8.95	0.510448	0.0016462	10.2096
2	云南	云南2022	3	0	0.234619	9.99	0.517153	0.00220283	10.2596
3	内蒙古	内蒙古2014	3	1	0.319125	6.16	0.609637	0.00960719	9.40576
3	内蒙古	内蒙古2015	3	1	0.328439	5.81	0.620902	0.00729016	9.46877
3	内蒙古	内蒙古2016	3	1	0.327262	5.81	0.633826	0.00521753	9.53165
3	内蒙古	内蒙古2017	3	1	0.304061	5.99	0.646116	0.00502677	9.60899
3	内蒙古	内蒙古2018	3	1	0.299332	6.18	0.655244	0.00489886	9.68911
3	内蒙古	内蒙古2019	3	1	0.296349	5.81	0.664596	0.00395671	9.75339
3	内蒙古	内蒙古2020	3	1	0.305375	5.44	0.67499	0.00384878	9.75603
3	内蒙古	内蒙古2021	3	1	0.247547	5.07	0.682083	0.00433933	9.96015
3	内蒙古	内蒙古2022	3	1	0.251731	4.7	0.685964	0.00521468	10.06
4	北京	北京2014	1	1	0.19736	9.21	0.865039	0.247842	10.04
4	北京	北京2015	1	1	0.231554	9.19	0.867002	0.188287	10.1178
4	北京	北京2016	1	1	0.236926	9.17	0.867426	0.170465	10.2051
4	北京	北京2017	1	1	0.228375	9.24	0.869189	0.157849	10.305
4	北京	北京2018	1	1	0.225682	9.24	0.870894	0.156952	10.4075
4	北京	北京2019	1	1	0.209005	9.51	0.873516	0.149852	10.4757
4	北京	北京2020	1	1	0.197983	9.78	0.875286	0.156088	10.4897
4	北京	北京2021	1	1	0.175539	10.05	0.875286	0.181987	10.6224
4	北京	北京2022	1	1	0.179802	10.32	0.875916	0.156265	10.6344
5	吉林	吉林2014	1	0	0.292304	7.32	0.56813	0.0887131	9.20698
5	吉林	吉林2015	1	0	0.321132	7.62	0.576349	0.0669129	9.21214
5	吉林	吉林2016	1	0	0.343923	7.66	0.587456	0.0641205	9.25215
5	吉林	吉林2017	1	0	0.341121	8.36	0.596991	0.065641	9.29853
5	吉林	吉林2018	1	0	0.336739	8.26	0.608696	0.0660014	9.32846
5	吉林	吉林2019	1	0	0.335421	7.48	0.616422	0.0532256	9.36963
5	吉林	吉林2020	1	0	0.336747	6.7	0.626511	0.0538166	9.41377
5	吉林	吉林2021	1	0	0.280834	5.92	0.633684	0.0593339	9.48523
5	吉林	吉林2022	1	0	0.315492	5.14	0.637138	0.0521087	9.45861
6	四川	四川2014	3	0	0.235248	8.29	0.465045	0.0851148	10.2713
6	四川	四川2015	3	0	0.2471	8.59	0.482674	0.0630943	10.3203
6	四川	四川2016	3	0	0.241679	8.13	0.500061	0.0674715	10.4085
6	四川	四川2017	3	0	0.229382	8.55	0.517795	0.0876215	10.5428
6	四川	四川2018	3	0	0.226271	9.01	0.535032	0.0982658	10.6667
6	四川	四川2019	3	0	0.223195	9.06	0.553586	0.102219	10.7443
6	四川	四川2020	3	0	0.23089	9.11	0.567316	0.12204	10.7894
6	四川	四川2021	3	0	0.20736	9.16	0.578237	0.0783687	10.8984
6	四川	四川2022	3	0	0.210468	9.21	0.583473	0.109224	10.9439
7	天津	天津2014	1	1	0.271103	11.01	0.825752	0.520842	9.27243
7	天津	天津2015	1	1	0.297105	10.46	0.829048	0.442487	9.29464
7	天津	天津2016	1	1	0.322329	10.3	0.832987	0.352384	9.34812
7	天津	天津2017	1	1	0.263645	10.28	0.835461	0.344522	9.42952
7	天津	天津2018	1	1	0.232222	10.4	0.839479	0.318616	9.50024
7	天津	天津2019	1	1	0.252976	9.42	0.843321	0.271917	9.55077
7	天津	天津2020	1	1	0.224968	8.44	0.847152	0.281654	9.54738
7	天津	天津2021	1	1	0.20099	7.46	0.848507	0.304525	9.66047
7	天津	天津2022	1	1	0.169216	6.48	0.851064	0.264	9.68857
8	宁夏	宁夏2014	3	0	0.404402	5.98	0.548673	0.0102887	7.81355
8	宁夏	宁夏2015	3	0	0.441378	6.25	0.570175	0.0103561	7.85531
8	宁夏	宁夏2016	3	0	0.451046	6.8	0.58705	0.0115159	7.93071
8	宁夏	宁夏2017	3	0	0.428954	7.36	0.609929	0.0142423	8.071
8	宁夏	宁夏2018	3	0	0.404268	7.51	0.621127	0.0143919	8.16343
8	宁夏	宁夏2019	3	0	0.383697	6.59	0.635983	0.0106372	8.22911
8	宁夏	宁夏2020	3	0	0.374178	5.67	0.649098	0.00547615	8.28306
8	宁夏	宁夏2021	3	0	0.311209	4.75	0.66069	0.0082739	8.43124
8	宁夏	宁夏2022	3	0	0.311063	3.83	0.663462	0.00710474	8.5379
9	安徽	安徽2014	2	0	0.207112	8.84	0.49308	0.0443169	10.0221
9	安徽	安徽2015	2	0	0.219838	8.95	0.509732	0.038378	10.0788
9	安徽	安徽2016	2	0	0.209937	8.49	0.526272	0.0358446	10.1776
9	安徽	安徽2017	2	0	0.20905	8.74	0.542843	0.0409621	10.2981
9	安徽	安徽2018	2	0	0.193237	8.86	0.556452	0.040904	10.4344
9	安徽	安徽2019	2	0	0.200627	9.19	0.570256	0.0379987	10.5145
9	安徽	安徽2020	2	0	0.196356	9.52	0.583292	0.0421386	10.547
9	安徽	安徽2021	2	0	0.178339	9.85	0.59398	0.0457112	10.6588
9	安徽	安徽2022	2	0	0.187855	10.18	0.601599	0.0441071	10.7057
10	山东	山东2014	1	1	0.141356	9.48	0.547716	0.150945	10.8352
10	山东	山东2015	1	1	0.149217	9.73	0.569734	0.119946	10.9203
10	山东	山东2016	1	1	0.148993	9.19	0.591297	0.10048	10.9813
10	山东	山东2017	1	1	0.146931	9.49	0.607894	0.0956202	11.0511
10	山东	山东2018	1	1	0.151555	9.73	0.614568	0.0921386	11.1072
10	山东	山东2019	1	1	0.15225	10.1	0.618642	0.0760103	11.1639
10	山东	山东2020	1	1	0.15431	10.47	0.630497	0.0695413	11.1954
10	山东	山东2021	1	1	0.141335	10.84	0.63943	0.0784502	11.3251
10	山东	山东2022	1	1	0.138491	11.21	0.64538	0.0731103	11.3803
11	山西	山西2014	2	0	0.255094	6.2	0.543084	0.0409163	9.40052
11	山西	山西2015	2	0	0.28919	6.52	0.558681	0.0460129	9.37893
11	山西	山西2016	2	0	0.28702	6.06	0.572567	0.0613954	9.38819
11	山西	山西2017	2	0	0.259344	6.9	0.58604	0.0502872	9.58082
11	山西	山西2018	2	0	0.268447	7.18	0.598515	0.0548342	9.67772
11	山西	山西2019	2	0	0.277731	6.74	0.612811	0.0503395	9.73871
11	山西	山西2020	2	0	0.286554	6.3	0.625215	0.0507042	9.78895
11	山西	山西2021	2	0	0.220662	5.86	0.634195	0.0514525	10.0376
11	山西	山西2022	2	0	0.229695	5.42	0.639471	0.0351923	10.1497
12	广东	广东2014	1	1	0.134256	10.45	0.686222	0.618447	11.1298
12	广东	广东2015	1	1	0.17165	11.08	0.695068	0.519999	11.2217
12	广东	广东2016	1	1	0.163651	10.49	0.701461	0.409823	11.3165
12	广东	广东2017	1	1	0.164077	10.61	0.707438	0.368226	11.4257
12	广东	广东2018	1	1	0.157379	10.85	0.718092	0.351334	11.5124
12	广东	广东2019	1	1	0.160185	11.34	0.726479	0.288267	11.5898
12	广东	广东2020	1	1	0.15682	11.83	0.741524	0.259606	11.6187
12	广东	广东2021	1	1	0.146304	12.32	0.746295	0.280674	11.7338
12	广东	广东2022	1	1	0.143098	12.81	0.747808	0.251914	11.7715
13	广西	广西2014	3	0	0.256097	7.77	0.465409	0.055867	9.51693
13	广西	广西2015	3	0	0.274737	7.61	0.479942	0.0500373	9.60223
13	广西	广西2016	3	0	0.275598	7.51	0.492485	0.043269	9.68761
13	广西	广西2017	3	0	0.275905	7.72	0.505808	0.05691	9.78643
13	广西	广西2018	3	0	0.270572	7.8	0.518294	0.0580097	9.8847
13	广西	广西2019	3	0	0.275507	7.27	0.529707	0.0375668	9.9635
13	广西	广西2020	3	0	0.27935	6.74	0.541941	0.0364893	10.0043
13	广西	广西2021	3	0	0.230335	6.21	0.550725	0.0453024	10.135
13	广西	广西2022	3	0	0.225055	5.68	0.556568	0.0466175	10.173
14	新疆	新疆2014	3	0	0.358119	4.08	0.467957	0.00163987	9.13395
14	新疆	新疆2015	3	0	0.408822	4.86	0.487631	0.00193426	9.13851
14	新疆	新疆2016	3	0	0.429689	4.45	0.504119	0.00145393	9.17272
14	新疆	新疆2017	3	0	0.415527	5.29	0.518952	0.000929172	9.32008
14	新疆	新疆2018	3	0	0.39131	5.32	0.540079	0.000935248	9.45793
14	新疆	新疆2019	3	0	0.390928	5.45	0.555295	0.00091974	9.51761
14	新疆	新疆2020	3	0	0.400933	5.58	0.565251	0.000748784	9.53247
14	新疆	新疆2021	3	0	0.329637	5.71	0.572422	0.000492065	9.69963
14	新疆	新疆2022	3	0	0.378846	5.84	0.579049	0.000854428	9.8005
15	江苏	江苏2014	1	1	0.130686	10.73	0.657046	0.386329	11.0795
15	江苏	江苏2015	1	1	0.135955	10.58	0.674925	0.338927	11.174
15	江苏	江苏2016	1	1	0.129048	9.64	0.689297	0.301724	11.2561
15	江苏	江苏2017	1	1	0.123688	9.66	0.701769	0.314185	11.3606
15	江苏	江苏2018	1	1	0.125069	9.75	0.711935	0.313578	11.4426
15	江苏	江苏2019	1	1	0.127447	11.49	0.724643	0.272427	11.4994
15	江苏	江苏2020	1	1	0.133079	13.23	0.734458	0.251505	11.5406
15	江苏	江苏2021	1	1	0.124244	14.97	0.739447	0.258464	11.6733
15	江苏	江苏2022	1	1	0.122053	16.71	0.744216	0.241178	11.7125
16	江西	江西2014	2	0	0.247814	7.77	0.50558	0.0601536	9.65936
16	江西	江西2015	2	0	0.262951	8.32	0.523077	0.0544676	9.728
16	江西	江西2016	2	0	0.251101	8.55	0.539813	0.0453205	9.81949
16	江西	江西2017	2	0	0.252908	8.82	0.557083	0.0457408	9.91397
16	江西	江西2018	2	0	0.249489	8.95	0.573454	0.0445812	10.0308
16	江西	江西2019	2	0	0.258918	9.06	0.590788	0.0390291	10.1132
16	江西	江西2020	2	0	0.258866	9.17	0.604337	0.03633	10.1574
16	江西	江西2021	2	0	0.227267	9.28	0.614567	0.0424445	10.3032
16	江西	江西2022	2	0	0.233521	9.39	0.620804	0.0470683	10.3486
17	河北	河北2014	1	0	0.185542	6.97	0.49365	0.0466769	10.135
17	河北	河北2015	1	0	0.213353	7.59	0.516678	0.0379276	10.1811
17	河北	河北2016	1	0	0.212457	7.2	0.538712	0.028109	10.2568
17	河北	河北2017	1	0	0.216678	7.64	0.55743	0.0246991	10.3301
17	河北	河北2018	1	0	0.237769	8.1	0.573256	0.0218582	10.3888
17	河北	河北2019	1	0	0.237546	8.49	0.587753	0.0175887	10.4625
17	河北	河北2020	1	0	0.250537	8.88	0.60075	0.0172048	10.4917
17	河北	河北2021	1	0	0.219031	9.27	0.611439	0.022707	10.6065
17	河北	河北2022	1	0	0.221626	9.66	0.616577	0.0218185	10.6451
18	河南	河南2014	2	0	0.174367	8.27	0.450492	0.0907117	10.4509
18	河南	河南2015	2	0	0.183349	8.37	0.470158	0.100574	10.5209
18	河南	河南2016	2	0	0.185189	8.2	0.48783	0.0880758	10.6028
18	河南	河南2017	2	0	0.18328	8.43	0.505647	0.0852556	10.7105
18	河南	河南2018	2	0	0.184591	8.61	0.522405	0.0764461	10.8185
18	河南	河南2019	2	0	0.18921	8.61	0.540147	0.068004	10.8915
18	河南	河南2020	2	0	0.191168	8.61	0.55427	0.079045	10.9015
18	河南	河南2021	2	0	0.168487	8.61	0.564505	0.0724755	10.9694
18	河南	河南2022	2	0	0.182871	8.61	0.570604	0.068769	10.972
19	浙江	浙江2014	1	1	0.128914	10.33	0.649576	0.17312	10.5972
19	浙江	浙江2015	1	1	0.152754	10.49	0.663158	0.138472	10.6807
19	浙江	浙江2016	1	1	0.147591	10.43	0.677207	0.114074	10.7633
19	浙江	浙江2017	1	1	0.1437	10.56	0.689141	0.110475	10.8667
19	浙江	浙江2018	1	1	0.148778	10.8	0.700143	0.10738	10.9682
19	浙江	浙江2019	1	1	0.160946	10.83	0.715765	0.0946457	11.0423
19	浙江	浙江2020	1	1	0.155853	10.86	0.721707	0.0868245	11.0773
19	浙江	浙江2021	1	1	0.148764	10.89	0.726606	0.0991374	11.2124
19	浙江	浙江2022	1	1	0.153954	10.92	0.733769	0.0923955	11.2652
20	海南	海南2014	1	0	0.318858	7.14	0.53312	0.263319	8.14584
20	海南	海南2015	1	0	0.331913	6.59	0.549206	0.202148	8.22529
20	海南	海南2016	1	0	0.336531	6.2	0.567398	0.126483	8.31635
20	海南	海南2017	1	0	0.321061	6.5	0.580247	0.108303	8.41128
20	海南	海南2018	1	0	0.344411	6.72	0.59165	0.12841	8.49917
20	海南	海南2019	1	0	0.348653	5.94	0.59397	0.0989911	8.58126
20	海南	海南2020	1	0	0.354364	5.16	0.602767	0.0563548	8.62447
20	海南	海南2021	1	0	0.303097	4.38	0.609804	0.055279	8.78019
20	海南	海南2022	1	0	0.304426	3.6	0.614411	0.0897127	8.83777
21	湖北	湖北2014	2	1	0.174709	8.78	0.557256	0.0368352	10.2486
21	湖北	湖北2015	2	1	0.20211	8.87	0.571795	0.0289893	10.3204
21	湖北	湖北2016	2	1	0.192576	8.63	0.585726	0.0228519	10.4149
21	湖北	湖北2017	2	1	0.182658	8.67	0.598747	0.0234254	10.525
21	湖北	湖北2018	2	1	0.172725	8.95	0.609937	0.0231902	10.6459
21	湖北	湖北2019	2	1	0.175443	9.44	0.618357	0.0212583	10.7239
21	湖北	湖北2020	2	1	0.196326	9.93	0.628895	0.0205647	10.6691
21	湖北	湖北2021	2	1	0.158385	10.42	0.640823	0.0221	10.8216
21	湖北	湖北2022	2	1	0.163511	10.91	0.646646	0.0210463	10.8732
22	湖南	湖南2014	2	0	0.193861	8.13	0.48979	0.0186645	10.1613
22	湖南	湖南2015	2	0	0.200736	8.72	0.507937	0.01565	10.259
22	湖南	湖南2016	2	0	0.20546	8.18	0.526943	0.0145668	10.337
22	湖南	湖南2017	2	0	0.203068	8.45	0.546208	0.0174363	10.429
22	湖南	湖南2018	2	0	0.205881	8.68	0.560965	0.0179554	10.5004
22	湖南	湖南2019	2	0	0.201394	8.75	0.574548	0.0142317	10.594
22	湖南	湖南2020	2	0	0.202277	8.82	0.58766	0.0134224	10.6345
22	湖南	湖南2021	2	0	0.182123	8.89	0.597101	0.0129056	10.7301
22	湖南	湖南2022	2	0	0.189064	8.96	0.603119	0.0105558	10.7697
23	甘肃	甘肃2014	3	0	0.389895	4.94	0.422758	0.000449137	8.78238
23	甘肃	甘肃2015	3	0	0.451196	5.43	0.442331	0.000409052	8.78823
23	甘肃	甘肃2016	3	0	0.456004	5.85	0.460714	0.000265913	8.84042
23	甘肃	甘肃2017	3	0	0.450399	6.96	0.481364	0.000306106	8.90064
23	甘肃	甘肃2018	3	0	0.465472	7.27	0.497018	0.000295505	9.00013
23	甘肃	甘肃2019	3	0	0.453254	6.58	0.506975	0.000416314	9.07318
23	甘肃	甘肃2020	3	0	0.463646	5.89	0.522191	0.000553284	9.10272
23	甘肃	甘肃2021	3	0	0.394363	5.2	0.533333	0.000635581	9.23264
23	甘肃	甘肃2022	3	0	0.38279	4.51	0.542135	0.000391046	9.31663
24	福建	福建2014	1	1	0.132575	9.62	0.620025	0.214085	10.1243
24	福建	福建2015	1	1	0.149204	10.3	0.632279	0.177581	10.1969
24	福建	福建2016	1	1	0.144393	10.05	0.643924	0.142628	10.2958
24	福建	福建2017	1	1	0.138411	10.21	0.657811	0.136508	10.4295
24	福建	福建2018	1	1	0.124915	10.26	0.669834	0.125888	10.5633
24	福建	福建2019	1	1	0.11997	10.15	0.678753	0.104951	10.6532
24	福建	福建2020	1	1	0.119612	10.04	0.687575	0.0929231	10.683
24	福建	福建2021	1	1	0.105006	9.93	0.696919	0.0997903	10.8111
24	福建	福建2022	1	1	0.109943	9.82	0.701289	0.0909039	10.8545
25	贵州	贵州2014	3	0	0.386216	5.78	0.402502	0.0014656	9.12403
25	贵州	贵州2015	3	0	0.373731	5.51	0.429612	0.00181059	9.26303
25	贵州	贵州2016	3	0	0.36145	5.57	0.455561	0.00184613	9.37521
25	贵州	贵州2017	3	0	0.339021	6.62	0.477518	0.0135801	9.51822
25	贵州	贵州2018	3	0	0.327598	7.05	0.49529	0.0102569	9.63908
25	贵州	贵州2019	3	0	0.35474	7.38	0.514813	0.00295417	9.72731
25	贵州	贵州2020	3	0	0.321353	7.71	0.531623	0.00143557	9.79034
25	贵州	贵州2021	3	0	0.287277	8.04	0.543354	0.00193113	9.87604
25	贵州	贵州2022	3	0	0.292416	8.37	0.548237	0.00174255	9.90401
26	辽宁	辽宁2014	1	0	0.253698	8.62	0.670491	0.173689	9.90477
26	辽宁	辽宁2015	1	0	0.221749	8.58	0.680498	0.146442	9.91395
26	辽宁	辽宁2016	1	0	0.224468	8.22	0.688699	0.136069	9.92292
26	辽宁	辽宁2017	1	0	0.224931	8.51	0.694805	0.140301	9.98474
26	辽宁	辽宁2018	1	0	0.227036	8.75	0.702633	0.151402	10.0652
26	辽宁	辽宁2019	1	0	0.231141	9.25	0.712181	0.126053	10.1208
26	辽宁	辽宁2020	1	0	0.240457	9.75	0.721504	0.104731	10.1271
26	辽宁	辽宁2021	1	0	0.213251	10.25	0.728068	0.11758	10.2245
26	辽宁	辽宁2022	1	0	0.217214	10.75	0.730045	0.108617	10.269
27	重庆	重庆2014	3	1	0.22596	9.5	0.597437	0.211035	9.59041
27	重庆	重庆2015	3	1	0.236402	9.3	0.614658	0.161098	9.68287
27	重庆	重庆2016	3	1	0.222039	8.87	0.633441	0.132421	9.7994
27	重庆	重庆2017	3	1	0.216098	8.67	0.650127	0.138586	9.9068
27	重庆	重庆2018	3	1	0.210338	9.18	0.66614	0.148075	9.97993
27	重庆	重庆2019	3	1	0.20536	9.16	0.682246	0.146929	10.0692
27	重庆	重庆2020	3	1	0.195434	9.14	0.694609	0.144296	10.1283
27	重庆	重庆2021	3	1	0.172205	9.12	0.7033	0.240529	10.2427
27	重庆	重庆2022	3	1	0.171219	9.1	0.709617	0.144276	10.2603
28	陕西	陕西2014	3	0	0.227697	7.24	0.53018	0.0741823	9.76437
28	陕西	陕西2015	3	0	0.244489	7.48	0.547322	0.0836942	9.79249
28	陕西	陕西2016	3	0	0.230464	7.87	0.564017	0.0811815	9.8546
28	陕西	陕西2017	3	0	0.225077	8.34	0.580686	0.0926933	9.97457
28	陕西	陕西2018	3	0	0.221471	8.54	0.59654	0.109739	10.0834
28	陕西	陕西2019	3	0	0.221706	8.3	0.61283	0.0924878	10.1579
28	陕西	陕西2020	3	0	0.227966	8.06	0.626549	0.0954957	10.1664
28	陕西	陕西2021	3	0	0.20149	7.82	0.636318	0.106353	10.313
28	陕西	陕西2022	3	0	0.205888	7.58	0.64004	0.086889	10.3993
29	青海	青海2014	3	0	0.729247	3.74	0.508681	0.000658997	7.5217
29	青海	青海2015	3	0	0.753436	4.14	0.516464	0.00047293	7.60639
29	青海	青海2016	3	0	0.675228	4.75	0.536082	0.000131488	7.72232
29	青海	青海2017	3	0	0.620843	5.21	0.554608	0.000414014	7.80999
29	青海	青海2018	3	0	0.599501	5.31	0.572402	0.000122747	7.91863
29	青海	青海2019	3	0	0.633664	4.75	0.588136	0.000123111	7.98654
29	青海	青海2020	3	0	0.642182	4.19	0.600337	0.000153034	8.00963
29	青海	青海2021	3	0	0.547848	3.63	0.609428	0.000111045	8.12714
29	青海	青海2022	3	0	0.545111	3.07	0.615126	0.000273097	8.19514
30	黑龙江	黑龙江2014	1	0	0.282169	7.97	0.592295	0.00782692	9.40679
30	黑龙江	黑龙江2015	1	0	0.34394	7.63	0.604704	0.00744163	9.36649
30	黑龙江	黑龙江2016	1	0	0.355388	6.79	0.611031	0.00655477	9.38387
30	黑龙江	黑龙江2017	1	0	0.376925	7.88	0.619006	0.014636	9.41841
30	黑龙江	黑龙江2018	1	0	0.364049	7.98	0.634506	0.0113273	9.46083
30	黑龙江	黑龙江2019	1	0	0.37001	7.1	0.646083	0.00969828	9.51373
30	黑龙江	黑龙江2020	1	0	0.39971	6.22	0.655944	0.00878349	9.52028
30	黑龙江	黑龙江2021	1	0	0.343569	5.34	0.65696	0.00839677	9.60631
30	黑龙江	黑龙江2022	1	0	0.344376	4.46	0.662149	0.0069658	9.66976
