# Supplementary material for: Do new quality productivity forces contribute to wellness tourism resilience? Empirical evidence from China
Source: Front Sports Act Living. 2025 Oct 7;7:1618562. doi: 10.3389/fspor.2025.1618562 (PMC12537658; doi:10.3389/fspor.2025.1618562)
Supplement: Supplementary file 1 [file Datasheet1.zip › 数据/dependent variable calculation.do]

import excel "dependent variable.xlsx", sheet("Sheet1") firstrow clear
encode province,gen(id)

order id province
label list
label drop id

xtset id year


forvalues i = 1/24 {
    local varname = "x`i'"
    * 检查变量是否有缺失值
    count if missing(`varname')
    if r(N) > 0 {
        * 按 id 分组，并对有缺失值的变量进行线性插值
        by id (year): ipolate `varname' year, gen(`varname'_interp) epolate
        * 替换原变量
        replace `varname' = `varname'_interp
        * 删除插值生成的临时变量
        drop `varname'_interp
    }
}

global all_var1  x1 x2 x3 x4 x5 x6 x7 x8 x9 x10 x11 x12 x13 x14 x15 x16 x17 x18 x19 x20 x21 x22 x23 x24 
foreach i in $all_var1{
	egen min_`i'=min(`i')
	egen max_`i'=max(`i')
	gen s`i'=(`i'-min_`i')/(max_`i'-min_`i')
	replace s`i'=0.0001 if s`i'==0
}
order id province year x* min* max* s*


//p值
forvalue i=1(1)24 {
    egen sums_new_`i' = sum(sx`i')
    gen p_new_`i' = sx`i' / sums_new_`i'
}

order id province year x* min* max* s* sums_new_* p*
//e
forvalue i=1(1)24 {
    egen l`i' = total(p_new_`i' * ln(p_new_`i'))
    gen e`i' = -l`i' / ln(270)
    gen d`i' = 1 - e`i'
}

order id province year x* min* max* s* sums_new_* p_new_* l* e* d*
//权重
forvalue i=1(1)24{
    egen f_new_`i' = rowtotal(d*)
    gen w_new_`i' = d`i' / f_new_`i'
}
order id province year x* min* max* s* sums_new_* p_new_* l* e* d* f_new_* w_new_*
//计算得分
forvalue i=1(1)24{
	gen score`i'= w_new_`i'*sx`i'
}
egen Score = rowtotal(sc*)
keep province id year w_new_* Score
