# Supplementary material for: Do new quality productivity forces contribute to wellness tourism resilience? Empirical evidence from China
Source: Front Sports Act Living. 2025 Oct 7;7:1618562. doi: 10.3389/fspor.2025.1618562 (PMC12537658; doi:10.3389/fspor.2025.1618562)
Supplement: Supplementary file 1 [file Datasheet1.zip › 数据/dependent variable.xlsx]

## Sheet: Sheet1
id	province	year	C	x1	x2	x3	x4	x5	x6	x7	x8	x9	x10	x11	x12	x13	x14	x15	x16	x17	x18	x19	x20	x21	x22	x23	x24
1	上海	2014	上海2014	4984	48.44	1942	5.74	0.98	87	33	161	12.57	264.75	12.1	102.7	5.71	1678.5	109	89.72	3826	161.73	747	209.867	20530	22529	17	73
1	上海	2015	上海2015	5016	50.85	2319	5.94	1.17	100	31.47	165	12.73	303.46	16.5	102.4	6.12	1719.2	108	92.85	3809	161.73	739	215.21	20530	24607	17.0083	73.75
1	上海	2016	上海2016	5016	53.37	3029	6.18	1.22	97	35.35	217	12.88	383.1	16.8	103.2	6.52	1806.7	108	94.29	3816	151.11	730	214.416	23530	31691	17.6	75			x1	Tourism Revenue
1	上海	2017	上海2017	5144	55.67	4132	6.42	1.3	99	52.97	224	13.63	412.18	18.8	101.7	6.81	1839.8	107.667	94.5	3814	151.31	721	224.805	24650	34096	17.7417	70.5833			x2	Number of Tourist Attractions
1	上海	2018	上海2018	5293	57.36	5468	6.78	1.33	113	37.8	250	13.94	470.12	19.9	101.6	6.39	1866.1	107.333	95.18	3823	151.03	762	218.702	29150	33315	17.725	73.9167			x3	Percentage of Total Health Expenditure to GDP
1	上海	2019	上海2019	5597	60.32	6392	7.12	1.37	113	67.82	319	15.78	493.44	22.1	102.5	6.64	1889.1	107	96.27	3830	153.19	1017	226.943	36600	29707	17.4	75			x4	Local Fiscal Expenditure on Healthcare
1	上海	2020	上海2020	5897	61.2	6907	7.48	1.37	130	32.29	386	16.46	545.06	23.05	101.7	6.81	1943.2	107	96.68	3830	153.19	1104	114.558	40046	27135	17.8	75			x5	Old-age Dependency Ratio
1	上海	2021	上海2021	6308	64.43	7675	8.02	1.27	134	41.5286	434	17.12	633.12	24	101.2	6.98	1978.5	107	96.89	3926	99.84	1133	134.654	33880	33492	18.075	76.9833			x6	Consumer Price Index
1	上海	2022	上海2022	6404	66.82	8443	8.23	1.3	135	42.7469	473	17.26	1308.26	26.1	102.5	7.15	1989.6	107	98.04	3905	102.32	1103	76.1052	37012	17863	17.9667	72.5833			x7	Year-end Urban Medical Insurance Participants
2	云南	2014	云南2014	24281	47.71	2636	6.23	0.93	165	63	646	3.73	352.41	12.1	102.4	7.24	1135.9	1295	91.14	2853	104.2	553	437.321	9943	13031	16.4	66			x8	Urban Population Density
2	云南	2015	云南2015	24181	50.11	3365	6.62	0.94	232	82.63	683	3.94	422.66	11.6	101.9	8.04	1140.8	1302	91.03	2943	104.95	537	456.58	9109	8875	16.225	69.8333			x9	Number of Rural Cultural Towns
2	云南	2016	云南2016	24234	53.15	3508	7.15	0.99	233	85.08	751	4.31	466.98	11.6	101.5	8.88	1163.6	1302	92.3	2995	112.21	593	446.056	11079	8464	15.8	73			x10	Passenger Traffic Volume
2	云南	2017	云南2017	24684	57.24	3915	7.79	1.08	231	69.02	775	4.52	546.99	11.6	100.9	9.15	4463.8	1301.67	94.07	3000	120.41	611	453.386	11698	9070	15.7	72.8333			x11	Number of Travel Agencies
2	云南	2018	云南2018	24954	60.29	4377	8.22	1.09	233	75.42	823	4.64	575.42	13.2	101.6	7.92	4520.9	1301.33	95.92	3021	124.52	659	431.572	12409	8852	15.7	71.4167			x12	Domestic Waste Harmless Treatment Capacity
2	云南	2019	云南2019	25587	64.2	5094	9.37	1.11	343	77.21	901	4.86	608.5	13.7	102.5	7.76	4533.4	1301	95.73	3133	134.36	717	441.485	13567	11793	16.7	66			x13	Urban Sewage Treatment Rate
2	云南	2020	云南2020	26626	68.9	6531	10.02	1.19	419	81.1	948	5.13	711.34	14.95	103.6	7.79	4581.3	1297	97.63	3138	135.7	771	263.724	17195	10673	16.5	69			x14	Annual Average Temperature
2	云南	2021	云南2021	26885	70.42	6796	10.41	1.07	471	76.2086	1031	5.32	725.99	16.2	100.2	7.82	4521.9	1298	98.13	3099	162.16	844	283.363	18660	21343	16.9067	65.875			x15	Urban Green Space Coverage
2	云南	2022	云南2022	27528	72.72	7061	11.01	1.16	562	78.0955	1372	6.33	725.88	16.8	101.6	7.85	4559.8	1299	99.02	3290	138.16	919	247.524	16970	9936	16.1167	70.7167			x16	Annual Average Relative Humidity
3	内蒙古	2014	内蒙古2014	23426	51.5	1975	5.26	0.95	265	20	260	5.74	227.78	12.1	101.6	4.01	998.1	859	89.21	1291	108.79	306	363.13	11190	5142	7.7	46			x17	Number of Parks
3	内蒙古	2015	内蒙古2015	23886	53.32	2253	5.49	1	317	31.77	254	6.31	257.15	12.4	101.1	4.65	1008.1	871	93.14	1629	103.96	314	371.14	11253	7021	7.6583	46.9167			x18	Number of Healthcare Institutions
3	内蒙古	2016	内蒙古2016	24002	55.25	2295	5.7	1.02	351	39.4	265	6.56	284.63	12.1	101.2	5	1019.8	894	94.48	1822	100.15	314	374.973	11969	6843	7.1	49			x19	Number of Rehabilitation Medicine Beds
3	内蒙古	2017	内蒙古2017	24218	59.44	2769	6.05	1.11	374	43.5	296	6.72	323.48	14.3	101.7	6.27	2161.5	887	95.64	1824	107.53	294	362.661	12399	6456	7.7417	44			x20	Number of Hospital Beds per 10,000 Population
3	内蒙古	2018	内蒙古2018	24610	62.75	3197	6.33	1.14	386	40.69	305	6.72	315.62	12.8	101.8	6.71	2164.4	880	97.42	1846	107.45	276	337.14	12954	12313	7.325	45			x21	Public Administration and Service Land Area
3	内蒙古	2019	内蒙古2019	24564	63.43	3388	6.62	1.19	375	29.49	330	6.91	322.18	13.3	102.4	6.79	2178.4	873	97.41	1820	104.05	305	313.248	12283	6387	7.3	48			x22	Number of Licensed Physicians
3	内蒙古	2020	内蒙古2020	24549	67.4	3363	6.87	1.22	400	10.59	340	6.85	375.05	16.2	101.9	7.3	2183.9	872	97.8	1850	103.27	311	164.898	12948	5354	7	49			x23	Number of Health Technical Management Personnel
3	内蒙古	2021	内蒙古2021	24948	69.42	3797	7.2	0.92	404	30.7771	400	7.08	362.73	19.1	100.9	7.81	2192.2	869	97.87	1979	104.27	337	164.817	13247	12094	7.6667	49.075			x24	Number of Travel Agency Employees
3	内蒙古	2022	内蒙古2022	25062	69.84	4231	7.38	1.05	428	32.3167	479	7.16	433.78	20.4	101.8	8.32	2169.9	866	97.56	2002	111.52	355	88.9809	14728	4008	7.6167	46.5
4	北京	2014	北京2014	9638	51.03	2522	7.53	1.55	207	61	245	6.84	322.29	10.5	101.6	7.48	1604.3	183	86.11	1525	164.35	1162	273.928	21371	33039	14.1	52
4	北京	2015	北京2015	9771	51.4	2521	8.04	1.68	234	50.56	287	8.13	370.52	13.5	101.8	7.99	1656.6	182	88.41	1541	173.45	987	279.43	23821	33871	13.7	54.9167
4	北京	2016	北京2016	9773	53.86	3559	8.43	1.77	243	50.33	297	8.21	397.95	15.2	101.4	7.98	1708.8	182	90.58	1145	174.88	964	268.494	24341	30521	13.8	52
4	北京	2017	北京2017	9976	55.58	3879	8.89	2.02	249	53.13	300	8.35	427.87	16.3	101.9	7.83	1771.4	182	97.53	1144	172.42	959	253.159	24341	30333	14.15	50
4	北京	2018	北京2018	10058	57.39	4162	9.36	2.1	254	54.19	311	8.53	490.09	14.4	102.5	7.55	2018.1	182	98.6	1136	173.14	930	254.433	28591	37687	13.5583	48.5833
4	北京	2019	北京2019	10336	59.33	4288	9.92	2.18	238	98.16	344	8.87	534.41	14.7	102.3	8.38	2082.7	182	99.31	1137	173.14	1248	263.683	32711	38900	13.8	48
4	北京	2020	北京2020	10599	58	3902	10.11	2.19	226	34.78	360	9.27	605.64	17	101.7	8.39	2139.9	181	96.56	1138	173.14	1164	114.364	33811	19062	13.8	52
4	北京	2021	北京2021	10699	59.51	4450	10.58	1.92	221	57.45	360	9.31	632.67	19.3	101.1	8.4	1886.9	177	97.19	1139	173.14	1151	149.593	33861	44211	13.6333	56.3667
4	北京	2022	北京2022	10897	61.32	4998	10.84	2	215	56.9429	612	9.36	775.82	20.8	101.8	8.41	1900.5	173	98.07	1140	173.14	1142	88.6091	31461	12002	13.3833	53.4
5	吉林	2014	吉林2014	19891	51.23	1671	5.54	1.25	176	24	183	4.53	206.44	13.1	102	5.6	1380	626	90.1	3171	105.48	185	424.474	10893	3923	7.1	57
5	吉林	2015	吉林2015	20612	52.48	1964	5.91	1.35	238	28.67	191	4.73	245.81	14.2	101.7	5.92	1380.6	626	90.38	3193	101.46	182	430.31	13243	4113	7.175	60.1667
5	吉林	2016	吉林2016	20829	55.32	2134	6.13	1.39	243	34.49	232	4.66	273.62	14.2	101.6	6.47	1380.9	626	91.76	2231	105.48	204	431.273	15095	4688	6.6	63
5	吉林	2017	吉林2017	20828	56.55	2387	6.18	1.4	238	37.29	306	4.81	279.22	16.2	101.6	6.59	1380.9	625	91.31	2284	106.54	201	425.362	11280	4585	6.975	59.5833
5	吉林	2018	吉林2018	22691	61.76	3573	6.73	1.54	244	38.18	344	6.93	281.22	16.4	102.1	9.79	2607.3	624	93.57	1831	111.17	211	427.28	15234	6763	6.825	59.4167
5	吉林	2019	吉林2019	22198	63.3	3661	6.82	1.53	231	55.33	356	9	281.69	17.7	103	10	2548.1	623	95.19	1885	111.81	210	424.888	17130	5046	7.6	57
5	吉林	2020	吉林2020	25616	71.9	4854	7.37	1.58	241	7.24	377	9.26	300.2	20.45	102.3	9.54	2461.9	623	97.69	1876	114.4	197	198.858	18925	3813	7.1	66
5	吉林	2021	吉林2021	25344	74.34	5286	7.54	1.16	256	32.1714	423	9.45	279.72	23.2	100.6	9.08	2290.3	623	97.6	1939	116.6	231	208.723	21025	5317	7.2333	66.3583
5	吉林	2022	吉林2022	25031	75.47	5718	7.52	1.2	275	33.3388	482	9.95	381.65	24.8	102.1	8.62	2262.6	623	97.84	2097	114.27	239	122.481	22210	3031	6.8833	64.1917
6	四川	2014	四川2014	81070	56.46	7829	14.5	3.18	299	294	466	8.21	584.1	20	101.6	6.58	2576.5	4349	85.36	3068	229.09	964	954.664	21677	6697	16	82
6	四川	2015	四川2015	80109	59.58	8738	14.88	3.06	347	367.66	508	8.71	686.42	18.2	101.5	7.2	2650.7	4318	88.52	1902	218.81	954	987.76	22565	6881	16.7833	81.25
6	四川	2016	四川2016	79513	62.84	10613	15.36	3.13	425	407.13	561	10.06	772.24	19.5	101.9	8.12	5056.8	4306	89.66	2901	240.8	1008	941.596	24500	6456	16.8	82
6	四川	2017	四川2017	80481	67.87	13376	16.27	3.26	492	475.99	588	10.75	831.46	19.8	101.4	8.26	7714.8	4225	91.49	2962	256.45	1050	881.515	25822	7073	16.5833	81.25
6	四川	2018	四川2018	81537	71.8	14556	17.13	3.48	565	575.29	629	11.35	880.89	21.8	101.7	7.58	8637.1	4144	93.58	3068	267.42	1141	878.301	25441	17725	16.4667	81.9167
6	四川	2019	四川2019	83756	75.43	14707	18.5	3.67	679	708	693	12.42	943.27	23.2	103.2	7.95	8616.9	4063	95.29	3045	250.45	1344	872.679	32080	11818	16.4	84
6	四川	2020	四川2020	82793	77.7	14850	19.53	3.74	731	265.26	786	13.05	1030.52	24.75	103.2	8.32	8591.7	3708	96.86	3158	260.19	1512	560.295	39444	8279	16.6	80
6	四川	2021	四川2021	80249	79.08	16640	20.98	3.04	793	441.904	879	13.95	1044.14	26.3	100.3	8.69	8586.2	3564	96.41	3382	287.29	1704	596.571	44133	32575	16.7333	80.7583
6	四川	2022	四川2022	74041	81.67	18430	21.6	3.26	867	463.033	946	14.35	1170.92	27.1	102	9.06	8393.9	3420	96.23	3670	293.16	1941	392.568	45580	7736	17.3417	80.175
7	天津	2014	天津2014	4990	40.12	358	3.1	0.93	101	16	94	2.53	161.33	15.1	101.9	4.14	1023.6	133	91.04	3328	57.95	235	246.736	9400	4258	14	59
7	天津	2015	天津2015	5223	41.17	624	3.35	0.95	112	16.74	102	2.84	195.02	12.9	101.7	4.55	1054.1	134	91.54	3492	64.93	228	252.3	10200	3449	13.65	58.75
7	天津	2016	天津2016	5443	42.15	785	3.54	0.95	112	18.4	115	3.34	203.23	14.6	102.1	4.62	1066.8	132	92.08	3639	78.4	234	262.046	10800	4593	13.8	58
7	天津	2017	天津2017	5539	43.94	745	3.86	1	108	21.45	135	4.43	182.1	14.6	102.1	4.66	1088.5	131.667	92.58	3276	77.53	229	266.912	10600	5934	14.225	54.8333
7	天津	2018	天津2018	5686	43.75	672	4.05	0.96	104	19.44	131	4.65	192.76	13.9	102	6.65	1116.7	131.333	93.79	5016	71.19	224	276.511	10600	2063	13.75	56.25
7	天津	2019	天津2019	5962	43.71	709	4.34	1.01	95	18.3	131	4.29	197.86	15.6	102.7	6.9	1137	131	95.97	4939	75.82	296	287.402	13500	4397	14.2	54
7	天津	2020	天津2020	5838	49.2	775	4.62	1.03	96	14.05	140	4.37	175.49	19.05	102	6.44	1164.1	129	96.42	4449	81.36	315	143.517	20400	4606	13.8	59
7	天津	2021	天津2021	6076	50.02	759	4.85	0.92	100	17.7686	166	4.61	182.58	22.5	101.3	5.98	1175	128	96.82	4392	86.52	357	171.011	19750	7589	13.6417	60.95
7	天津	2022	天津2022	6282	50.29	743	4.94	0.98	99	18.0212	170	4.77	176.61	24.3	101.9	5.52	1176.4	127	98.45	4372	87.54	371	97.5016	19550	1694	13.6	57.5917
8	宁夏	2014	宁夏2014	4255	49.1	1024	1.33	0.2	36	9	73	2.32	65.27	9.2	101.9	7.51	578.6	199	92.38	1295	51.86	80	114.245	2980	1474	10.7	50
8	宁夏	2015	宁夏2015	4288	50.61	1134	1.42	0.2	56	10.4	77	2.41	74.11	10.2	101.1	7.83	584.8	199	93.05	1336	50.55	79	115.52	3990	1635	10.725	50
8	宁夏	2016	宁夏2016	4254	53.8	1152	1.53	0.24	71	10.42	77	2.51	82.03	10.7	101.5	7.95	594	200	93.69	1343	50.2	73	109.72	4460	1618	10.7	50
8	宁夏	2017	宁夏2017	4271	58.39	1462	1.62	0.29	73	11.92	79	2.64	97.98	11.6	101.6	8.65	618.2	200	95.25	1388	52.98	78	99.19	4531	1766	10.975	47.4167
8	宁夏	2018	宁夏2018	4450	59.6	978	1.71	0.3	80	11.64	96	2.51	105.55	12.7	102.3	9.79	626.2	200	95.46	1371	55.47	67	88.3062	4830	737	10.5583	46.25
8	宁夏	2019	宁夏2019	4397	58.98	924	1.81	0.29	96	11.08	100	2.62	106.49	13.6	102.1	9.1	633.7	200	95.85	3059	56.44	69	87.036	5193	1785	10.8	48
8	宁夏	2020	宁夏2020	4574	57.3	1125	1.93	0.29	107	5.05	112	2.69	118.57	14	101.5	9.64	658.8	200	96.74	3153	42.41	73	52.5105	5936	1365	10.7	47
8	宁夏	2021	宁夏2021	4571	56.82	975	1.97	0.26	117	9.93	113	2.71	110.72	14.4	101.4	10.18	663.4	201	98.24	3268	42.79	76	55.9192	5410	1971	11.3167	47.8583
8	宁夏	2022	宁夏2022	4607	57.37	825	1.99	0.27	133	10.0629	149	2.64	137.44	14.9	102.3	10.72	662.8	202	99.04	3103	43.96	75	36.5464	7270	963	10.9917	49.3667
9	安徽	2014	安徽2014	24824	41.43	5171	8.05	1.37	483	203	348	8.95	425	14.5	101.6	6.34	1756.4	1288	96.21	2416	158.23	579	1417.34	15153	9507	16.5	76
9	安徽	2015	安徽2015	24853	43.53	6085	8.46	1.42	560	233.33	374	9.38	485.6	15.7	101.3	6.64	1737.6	1288	96.68	2458	145.71	597	1218.22	17187	9776	16.7	75.5833
9	安徽	2016	安徽2016	24385	45.47	6003	9.01	1.43	556	254.81	392	9.86	480.12	16.2	101.8	6.73	1621.5	1290	97.36	2487	152.85	577	1187.36	18087	9781	17	76
9	安徽	2017	安徽2017	24491	48.88	6517	9.77	1.51	586	277.72	432	10.24	597.74	19.1	101.2	6.71	2108.1	1288	97.3	2535	157.04	548	1153.68	24020	9598	17.0917	74.5833
9	安徽	2018	安徽2018	24925	51.89	7804	10.36	1.6	613	284.39	475	10.75	627.1	19.4	102	5.87	6105.1	1286	97.72	2599	160.26	562	1163.66	24595	11228	17.0083	75.5
9	安徽	2019	安徽2019	26435	54.57	9262	11.35	1.66	605	230.11	529	11.43	687.36	20.7	102.7	6.04	6731.5	1284	97.06	2663	166.87	680	1164.81	29749	12619	16.3	78
9	安徽	2020	安徽2020	29391	66.8	11878	13.33	1.78	625	94.43	588	11.95	761.62	22.05	102.7	6.3	6704.6	1278	97.43	2655	174.8	716	697.287	32242	9479	16.2	82
9	安徽	2021	安徽2021	29554	67.24	12282	14.08	1.22	657	225.399	619	12.76	732	23.4	100.9	6.56	6661.9	1276	97.14	2730	171.62	753	753.604	35959	22418	16.6733	76.7042
9	安徽	2022	安徽2022	30176	72.45	12686	15.13	1.34	683	228.598	834	13.24	808.08	23.9	102	6.82	6506.7	1274	98.07	2744	179.33	851	483.563	36779	7342	16.9167	73.725
10	山东	2014	山东2014	77012	51.14	7009	19.58	2.52	651	255	790	20.52	605.67	15.8	101.9	4.18	3988	1238	95.27	1426	442.26	1086	1143.6	35171	19306	15.4	55
10	山东	2015	山东2015	77259	52.74	8153	20.3	2.76	921	226.36	828	21.35	701.43	16.2	101.2	4.51	9235.8	1238	95.77	1452	458.04	1089	1147.32	37648	20794	15.025	57.5833
10	山东	2016	山东2016	76997	54.39	9823	21.08	2.9	1054	234.04	920	22.58	790.19	16.3	102.1	4.93	9188.8	1231	96.21	1502	482.62	1081	1188.92	42484	21049	15.4	57
10	山东	2017	山东2017	79050	58.45	11735	22.76	3.2	1173	263.86	1090	23.57	829.27	18.6	101.5	4.92	9295.7	1223.33	96.95	1554	485.42	1119	1247.26	50185	20799	15.65	54.3333
10	山东	2018	山东2018	81470	60.56	13665	24.53	3.18	1292	270.69	1214	24.34	885.15	22.7	102.5	6.21	9437.1	1215.67	97.45	1622	505.13	1099	1289.61	57515	24401	15.3667	54.5833
10	山东	2019	山东2019	83616	62.53	16140	25.98	3.25	1229	275.39	1200	25.23	912.07	23.8	103.2	6.03	9569.6	1208	97.99	1665	514.46	1089	1337.98	68964	22032	15.7	52
10	山东	2020	山东2020	84872	63.7	17578	27.14	3.36	1227	77.51	1299	26.3	1045.5	24.05	102.8	6.6	9697.8	1207	98.26	1665	473.75	1183	596.237	67636	15372	15	57
10	山东	2021	山东2021	85715	66.27	19001	28.23	2.57	1193	228.979	1420	27.25	1092.72	24.3	101.2	7.17	9732.4	1197	98.39	1716	454.96	1403	706.813	73601	50980	15.5442	55.7167
10	山东	2022	山东2022	86026	68.25	20424	28.92	2.82	1204	225.261	1496	28.06	1234.1	25.6	101.7	7.74	9633.1	1187	98.53	1724	490.01	1714	415.305	75849	10831	15.4917	52.85
11	山西	2014	山西2014	40777	48.64	3021	7.67	1.13	108	105	259	4.04	243.94	11.1	101.7	6.26	1101.2	1197	88.37	3974	124.23	402	384.511	10525	7589	10.9	58
11	山西	2015	山西2015	41002	50	3180	7.73	1.16	143	96.88	271	4.2	290.71	12.1	100.6	7.23	1113.8	1196	89.2	3920	127.45	372	380.05	13971	7641	11.325	57.5833
11	山西	2016	山西2016	42204	51.52	3413	7.91	1.37	155	105.38	295	4.3	300.86	11.5	101.1	7.48	1121.2	1196	90.11	3908	129.37	354	360.56	13456	8060	11.2	59
11	山西	2017	山西2017	42490	53.36	3656	8.15	1.4	172	105.43	316	6.4	321.34	11.9	101.1	7.01	3215.3	1196	92.62	3454	125.67	329	373.756	14081	7927	11.45	57.25
11	山西	2018	山西2018	42079	56.03	4102	8.58	1.41	204	135.33	316	4.82	358.99	13.9	101.8	7.65	3266.9	1196	94.52	3514	114.64	360	393.947	13887	12080	11.3667	54.3333
11	山西	2019	山西2019	42162	58.58	4617	8.93	1.52	216	154.65	262	5.14	366.68	14.9	102.7	7.59	3266.4	1196	95.78	3804	147.45	377	395.573	14924	5032	11.6	52
11	山西	2020	山西2020	41140	64.1	5226	9.21	1.6	237	38.88	284	5.66	433.55	17.15	102.9	8.38	3245.1	1194	99.6	4015	132.19	445	226.272	16783	5206	11.2	59
11	山西	2021	山西2021	41007	65.79	5193	9.62	1.21	261	105.936	395	5.66	416.78	19.4	101	9.17	3246	1151	98.4	4150	157.78	521	221.318	11611	13276	11.725	58.35
11	山西	2022	山西2022	39661	65.6	5160	9.61	1.24	312	106.069	441	5.83	495.05	20.7	102.1	9.96	3222.7	1108	98.48	3855	155.15	603	119.143	19870	4723	11.2167	58.9
12	广东	2014	广东2014	48085	37.84	9868	17.61	2.9	268	162	3408	42.19	777.55	11	102.3	4.18	9804.2	1173	91.55	2999	343.74	2063	2315.37	64901	44766	21.7	79
12	广东	2015	广东2015	48320	40.16	10500	18.68	3.04	293	137.14	3512	43.84	918.36	9.6	101.5	4.53	10136	1171	93.65	3060	412.16	2088	1796.52	70206	43077	22.25	78.0833
12	广东	2016	广东2016	49079	42.29	11505	19.95	3.12	315	146.23	3986	45.27	1121.83	10.2	102.3	5.19	10150.2	1175	93.99	3193	425.66	2161	1887.45	71217	41006	21.9	82
12	广东	2017	广东2017	49874	44.06	13127	21.27	3.22	340	155.39	3219	45.58	1307.56	10.3	101.5	5.15	10365.1	1174.67	94.48	3253	446.33	2259	2012.47	78185	40066	22.0833	80.25
12	广东	2018	广东2018	51451	45.56	14814	22.92	3.36	381	161.6	3414	48.54	1407.51	11	102.2	5.2	10615.8	1174.33	94.84	3469	394.84	2366	2085.59	107304	38809	22.125	81.6667
12	广东	2019	广东2019	53900	47.32	16500	24.36	3.5	414	249.06	3912	50.24	1579.6	11.4	103.4	5.69	10783.5	1174	96.72	3859	442.95	2815	2125.72	134543	47059	22.7	82
12	广东	2020	广东2020	55900	44.8	17573	25.68	3.69	486	72.6	4330	52.55	1772.99	12	102.6	6.39	10991.4	1169	97.66	3909	447.39	3003	1190.91	136593	38731	22.7	79
12	广东	2021	广东2021	57964	46.43	18597	27.09	3.78	560	154.86	4657	53.29	1857.1	12.6	100.8	7.09	11271.9	1160	98.39	3819	455.01	3321	940.86	176736	68349	22.925	76.1
12	广东	2022	广东2022	59531	48.06	19621	28.46	4.02	618	153.84	4969	53.96	2081.25	13.3	102.2	7.79	11153.2	1151	98.54	3856	495.97	3617	722.954	178697	30455	22.0417	78.9417
13	广西	2014	广西2014	34667	42.41	1711	6.84	1.75	224	38	196	7.24	355.33	13.9	102.1	5.79	1067.3	1126	87.45	1684	126.02	513	652.675	8091	7312	21.6	82
13	广西	2015	广西2015	34439	44.72	2011	7.34	1.77	299	52.88	216	8.24	413.87	14.4	101.5	6	1077.6	1127	90.02	1823	132.17	510	731.75	8851	5949	22.225	83.1667
13	广西	2016	广西2016	34253	46.4	2115	7.78	1.77	352	56.41	239	8.45	468.18	14.1	101.6	6.75	1096.4	1127	92.11	1891	137.48	521	743.827	12651	7898	22.3	80
13	广西	2017	广西2017	34008	49.36	2838	8.22	1.67	422	68.33	254	8.88	512.31	14.3	101.6	6.83	5173.3	1127	93.98	1950	145.13	560	778.315	13206	7651	21.9167	79.8333
13	广西	2018	广西2018	33742	51.96	3279	8.65	1.68	507	80.72	294	9.21	546.52	14.7	102.3	8.23	5136.7	1127	95.02	2025	137.57	635	816.645	15896	5971	21.8	79.3333
13	广西	2019	广西2019	33679	55.92	3941	9.4	1.64	560	94.26	320	7.24	565.29	15	103.7	7.86	5207.2	1127	97.47	2097	143.21	751	817.454	16546	10678	22.1	80
13	广西	2020	广西2020	33875	59	4420	10.28	1.67	611	45.61	346	7.47	624.84	17.25	102.8	8.47	5217.2	1127	98.99	2162	142.71	799	553.956	18972	8220	22.1	79
13	广西	2021	广西2021	34112	63.34	5052	10.94	1.29	661	62.3157	414	7.61	613.75	19.5	100.9	9.08	5249.3	1127	99.14	2530	142.31	935	521.944	21724	18723	22.5917	76.0917
13	广西	2022	广西2022	34500	67.7	5684	11.52	1.42	685	65.7894	474	8.12	635.61	20.3	101.9	9.69	5201.9	1127	98.78	2473	143.47	1036	377.783	30459	6024	21.8083	76.275
14	新疆	2014	新疆2014	18873	62.21	1118	4.5	0.75	295	29	163	5.7	202.32	9.5	102.1	8.1	885.1	1021	86.24	4280	101.67	254	500	8218	3833	7.4	54
14	新疆	2015	新疆2015	18798	63.68	1214	4.72	0.76	342	48.67	178	6.08	244.01	10	100.6	9.34	891	1021	83.39	2557	108.06	255	477.29	9205	4057	8.7833	57.75
14	新疆	2016	新疆2016	18825	65.43	1397	4.95	0.81	369	43.73	211	6.48	256.43	10.3	101.4	9.97	923.2	1020	85.7	2456	106.77	269	458.059	9643	4431	8.4	60
14	新疆	2017	新疆2017	18724	68.54	1687	5.1	0.82	395	54.16	214	6.89	266.71	10.4	102.2	10.01	1039.6	1016.33	89.32	2436	112.03	273	428.54	14229	2112	8.25	58.5833
14	新疆	2018	新疆2018	18450	71.93	1729	5.19	0.82	446	81.76	291	7.29	286.14	10.2	102	9.4	2250.9	1012.67	95.47	2525	119.41	275	405.765	14312	9028	7.4333	55.0833
14	新疆	2019	新疆2019	18376	73.88	2069	5.6	0.84	496	175.65	312	7.69	302.36	11.9	101.9	9.21	2293.1	1009	97.81	4187	106.13	331	414.533	17036	2833	8.3	56
14	新疆	2020	新疆2020	18158	70.2	2489	5.73	0.89	507	41.43	349	8.13	471.66	11.7	101.5	10.95	2316.8	943	98.11	4036	107.6	365	184.968	17760	2690	8.7	51
14	新疆	2021	新疆2021	16970	71.89	2696	5.87	0.68	643	67.7714	394	8.56	445.02	11.5	101.2	12.69	2326.4	943	97.4	4243	110.98	419	260.783	13886	15833	8.4083	52.3667
14	新疆	2022	新疆2022	16999	69.42	2903	5.88	0.72	668	73.3102	434	9.06	595.56	11.9	101.8	14.43	2332.9	943	97.79	3915	113.54	468	193.12	15926	3567	9.025	51.1417
15	江苏	2014	江苏2014	31995	49.28	11859	14.97	2.61	602	204	883	26.55	560.93	16.3	102.2	4.06	3797.5	919	93.46	2038	331.63	1026	1455.21	50574	21168	16.4	74
15	江苏	2015	江苏2015	31925	51.86	13049	15.74	2.71	624	212.92	942	27.41	649.31	17.2	101.7	4.24	4014.3	912	93.92	2034	357.07	1057	1453.69	52816	21194	16.4083	73.3333
15	江苏	2016	江苏2016	32117	55.39	15745	16.99	2.64	638	202.64	1074	28.19	712.77	18.6	102.3	4.34	3984.4	909	94.59	2057	369.14	1061	1468.48	55403	34809	16.8	73
15	江苏	2017	江苏2017	32037	58.43	17971	18.13	2.91	630	223.97	1107	28.6	789.52	19.2	101.7	4.3	7619.1	891.333	95.28	2092	366.1	1047	1515.26	60267	29461	17.0333	71.9167
15	江苏	2018	江苏2018	33254	61.05	21088	19.39	3.26	630	230.78	1133	29.38	845.32	19.9	102.3	4.33	7721.7	873.667	95.61	2176	370.93	1075	1539.34	60665	22225	16.9667	73.1667
15	江苏	2019	江苏2019	34796	63.94	22795	21.12	3.26	615	225.85	1168	29.85	906.01	21.2	103.1	4.48	7848.8	856	96.14	2221	334.5	1208	1565.76	63951	31261	17.1	73
15	江苏	2020	江苏2020	35747	63.1	24876	22.4	3.48	596	70.48	1194	30.58	1007.47	23.1	102.5	4.79	7967.7	841	96.82	2240	361.54	1362	943.149	83051	23747	17.1	77
15	江苏	2021	江苏2021	36448	64.5	25165	23.08	2.59	619	195.806	1243	31.44	1183.71	25	101.6	5.1	8063.8	840	96.97	2278	473.36	1633	991.53	83304	49739	17.575	72.1917
15	江苏	2022	江苏2022	37001	66.11	25454	23.72	2.92	617	194.635	1424	31.97	1442.51	26.3	102.2	5.41	8119.5	839	97.42	2156	379.41	2053	620.721	78539	16085	17.5583	66.625
16	江西	2014	江西2014	38873	41.11	1267	6.21	0.8	189	485	310	5.08	338.45	13.2	102.3	5.41	1494.2	1632	83.76	4671	101.79	399	971.346	9273	6235	18.8	74
16	江西	2015	江西2015	38557	43.33	1719	6.37	0.82	283	537.09	356	5.41	398.79	13	101.5	5.85	1530.4	1632	87.74	4822	114.53	438	953.81	9740	6102	18.6583	75.4167
16	江西	2016	江西2016	38272	45.54	2217	6.6	0.84	308	538.58	408	5.68	438.72	13.9	102	5.9	1807	1620	89.69	4613	140.41	474	970.667	10505	6196	19	75
16	江西	2017	江西2017	37791	50.64	2637	7.01	0.94	357	588.46	468	6.37	492.59	14.2	102	6.03	4762.4	1612.67	95.44	4740	150.23	524	1000.29	13008	6098	19.1667	72.6667
16	江西	2018	江西2018	36545	53.68	3199	7.33	0.96	407	628.91	519	6.97	585.47	13.9	102.1	6.49	4797.5	1605.33	95.77	4818	150.52	597	993.726	17318	36281	19.15	72.8333
16	江西	2019	江西2019	37029	57.25	3998	8.04	1.11	421	610.81	614	7.19	630.99	14.6	102.9	6.74	4782.4	1598	95.39	4226	159.77	684	984.239	23259	6913	19.1	73
16	江西	2020	江西2020	36716	63.3	4861	8.67	1.15	461	394.04	714	7.71	642.36	16.6	102.6	6.99	4780	1594	97.48	4426	168.34	798	631.354	23293	5567	19.1	75
16	江西	2021	江西2021	36764	68.03	6300	9.3	0.88	489	540.413	782	7.96	643.27	18.6	100.9	7.24	4689.1	1589	98.1	3790	168.39	979	603.906	22240	20895	19.6667	72.4167
16	江西	2022	江西2022	35683	69.45	7739	9.48	0.97	505	548.329	902	8.06	707.78	19.4	102	7.49	4648.2	1584	97.61	3647	164.21	1244	455.613	23289	5242	19.4417	69.7583
17	河北	2014	河北2014	78895	43.73	2830	12.1	1.93	324	68	479	7.94	446.79	12.9	101.7	5.59	1697.5	1981	95.06	2540	168.04	494	1276.66	17184	9452	14.9	55
17	河北	2015	河北2015	78594	46.07	3292	12.88	1.89	339	84.18	502	8.13	535.09	14.2	100.9	6.25	1663.7	1985	95.34	2646	172.92	476	1213.21	22864	5894	14.575	56.4167
17	河北	2016	河北2016	78795	48.26	3713	13.77	1.92	365	86.98	615	8.54	547.86	15.4	101.5	6.31	6672.1	1988	95.37	2659	170.95	460	1238.12	23140	8575	14.6	58
17	河北	2017	河北2017	80912	52.53	4330	14.99	2.1	403	82.91	713	8.83	605.1	16.8	101.7	6.11	6883.1	1987.33	97.79	2675	167.4	456	1282.78	24606	7387	14.9833	53.5833
17	河北	2018	河北2018	85088	55.84	5180	16.47	2.22	420	95.58	751	9.14	691.33	18.4	102.4	8.28	6914.3	1986.67	98.19	3210	150.35	453	1289.2	25342	16950	14.6	52.8333
17	河北	2019	河北2019	84651	56.65	4994	17.35	2.3	420	86.05	723	9.37	695.07	19.3	103	8.37	6937.7	1986	98.34	3063	150.06	514	1311.11	23917	8948	14.9	54
17	河北	2020	河北2020	86939	59.2	5962	18.52	2.34	465	17.22	779	9.88	817.27	21	102.1	8.48	6938.8	1990	98.46	3085	155.68	534	603.566	32173	6567	14.7	58
17	河北	2021	河北2021	88162	61.09	7183	19.79	2.07	486	74.4171	893	10.15	853.49	22.7	101	8.59	7091	1985	99.07	3162	167.27	569	682.135	42704	27427	15.2917	57.8583
17	河北	2022	河北2022	90194	65.45	8404	20.44	2.12	494	75.3339	1032	10.06	925.3	23.8	101.8	8.7	7020.3	1980	99.08	3150	166.69	633	382.214	37631	4739	14.7167	56.875
18	河南	2014	河南2014	71154	48.68	6882	13.44	3.4	243	98	306	8.57	602.95	12.5	101.9	5.38	2340	1904	92.52	5149	258.28	1153	1746.03	23207	6973	16.3	58
18	河南	2015	河南2015	71394	51.65	8543	14.3	3.5	362	82.91	327	9	717.74	14.2	101.3	6.1	2344.9	1902	93.57	5155	272.03	1293	1630.59	24307	7524	15.8667	61.5833
18	河南	2016	河南2016	71271	54.72	9473	15.21	3.46	385	101.06	344	9.54	778.01	14.6	101.9	6.11	2360.7	1898	95.91	5056	271.26	1454	1684.27	24757	6483	16.4	63
18	河南	2017	河南2017	71089	58.48	11684	16.58	3.61	412	110.09	438	10.12	836.66	15.9	101.4	6.11	10410.7	1900.33	96.92	4871	287.71	1414	1761.74	25747	6456	16.75	60.3333
18	河南	2018	河南2018	71351	63.35	14211	18.04	3.64	511	116.01	443	10.71	928.95	16.3	102.3	6.21	10435.7	1902.67	97.29	4903	287.78	1294	1775.09	25265	12457	16.5083	58.0833
18	河南	2019	河南2019	70734	66.41	15832	19.18	3.6	519	103.66	523	11.53	986.78	17.2	103	6.65	10289.8	1905	97.72	4850	295.19	1432	1798.68	32810	11949	16.5	56
18	河南	2020	河南2020	74644	67.1	17998	21.18	3.86	580	40.79	538	12.21	1085.39	19.55	102.8	7.15	10349.5	1894	98.32	4994	303.15	1481	927.119	37366	8395	16.5	62
18	河南	2021	河南2021	78536	72.99	20562	22.87	2.73	624	93.2171	633	12.82	1018.59	21.9	100.9	7.65	10339.2	1891	99.21	4754	316.78	1646	985.32	42213	24171	16.925	60.925
18	河南	2022	河南2022	81694	76.2	23126	24.19	3.01	681	92.5339	681	13.52	1161.28	22.7	101.5	8.15	10093.9	1888	99.53	4480	327.07	1733	639.534	46735	6111	16.7	59.1
19	浙江	2014	浙江2014	30358	44.62	7031	12.47	1.49	378	206	1106	13.26	433.8	12.3	102.1	4.92	4847.6	918	90.68	1828	217.18	1273	1076.76	45981	27607	17.5	73
19	浙江	2015	浙江2015	31137	49.2	10109	13.58	1.69	488	178.56	1171	13.8	485.5	14.9	101.4	5.25	4964.1	916	91.95	1914	212.12	1277	1092.53	47855	24066	17.4833	75
19	浙江	2016	浙江2016	31546	51.86	11543	14.5	1.81	572	209.8	1197	15.43	542.44	15.4	101.9	5.45	4993.3	958	93.89	2059	223.85	1278	1074.99	48250	7889	18.2	75
19	浙江	2017	浙江2017	31979	55.42	13781	15.51	1.98	700	221.34	1252	15.92	584.17	16.6	102.1	5.46	5251.6	955.667	94.97	2109	233.43	1320	1096.04	62052	27244	18.25	71.0833
19	浙江	2018	浙江2018	32754	57.88	15921	16.61	2.13	806	218.49	1340	16.74	626.2	17.7	102.3	5.37	5368.7	953.333	95.75	2137	245.89	1394	1103.66	63626	16008	18.1167	73.6667
19	浙江	2019	浙江2019	34119	59.86	18716	18	2.26	798	538.15	1401	17.23	735.61	19.3	102.9	5.52	5461.5	951	96.95	2064	252.47	1651	1128.6	67067	31057	18	74
19	浙江	2020	浙江2020	34400	56	19954	19.15	2.4	827	154.42	1547	17.94	838.85	19.4	102.3	5.91	5556.5	941	97.69	2105	259.09	1735	674.09	76603	26586	18.3	73
19	浙江	2021	浙江2021	35120	56.56	20720	20.67	2.32	909	246.68	1699	18.32	908.04	19.5	101.5	6.3	5654.5	932	97.92	2322	322.73	1898	713.623	80078	51959	18.7583	71.0667
19	浙江	2022	浙江2022	35967	58.03	21486	22	2.49	929	252.491	1902	18.98	1236.08	20.7	102.2	6.69	5577.2	923	98.14	2344	323.45	2071	490.726	82166	21936	18.4167	73.2583
20	海南	2014	海南2014	5075	38.17	458	1.41	0.34	44	23	58	1.47	88.46	10.5	102.4	6.3	386.8	204	71.42	2069	34.11	259	120.478	3880	5156	24.7	83
20	海南	2015	海南2015	5046	42.49	450	1.53	0.38	55	26.38	55	1.49	100.54	11.8	101	7.09	389.8	199	74.24	2045	89.32	252	112.93	4557	4314	25.3333	81.3333
20	海南	2016	海南2016	5144	43.97	514	1.63	0.4	53	30.45	84	1.53	114.17	11.5	102.8	7.48	387.2	199	77.01	2050	41.15	255	120.359	6133	4525	24.6	82
20	海南	2017	海南2017	5180	45.31	431	1.73	0.38	54	35.15	85	1.53	127.37	11.4	102.8	8.28	419.5	198.667	86.79	2070	26.93	253	129.291	6145	4710	24.6333	82.1667
20	海南	2018	海南2018	5325	47.97	705	1.87	0.43	53	37	97	1.74	144.46	11.3	102.5	8.2	915.4	198.333	89.2	2460	42.78	256	130.535	6438	3745	24.3917	82.25
20	海南	2019	海南2019	5417	52.68	916	2.03	0.44	62	42.35	106	1.77	169.8	13.1	103.4	8.56	920.6	198	93.71	2352	44.65	327	130.359	6660	6216	25.8	80
20	海南	2020	海南2020	6127	58	1042	2.31	0.5	69	15.92	128	1.77	220.09	14.3	102.3	9.58	934	198	98.68	2444	52.2	344	74.6452	8685	6311	25.3	80
20	海南	2021	海南2021	6277	60.2	1209	2.54	0.42	81	30.0357	132	1.84	194.17	15.5	100.3	10.6	938.8	198	99.64	2279	55.8	348	89.9415	10785	13425	25.0917	81.45
20	海南	2022	海南2022	6384	59.62	1376	2.63	0.46	84	31.0408	167	1.97	251.52	16.2	101.6	11.62	920.9	198	99.15	2487	51.48	349	59.9546	15000	4741	24.4917	85.2417
21	湖北	2014	湖北2014	36077	54.59	5900	10.39	1.81	288	111	329	7.55	401.32	13.9	102	5.09	1968	1028	92.08	2448	246.01	844	1209.01	24016	16571	16.7	79
21	湖北	2015	湖北2015	36179	58.64	7568	11.22	1.96	347	143.12	352	8.03	515.25	15.3	101.5	5.58	1972.1	1029	93.41	2430	202.68	812	1218.68	22826	14667	16.825	81.3333
21	湖北	2016	湖北2016	36354	61.27	8165	11.7	1.99	369	185.44	374	8.22	588.9	15.9	102.2	5.89	1981.8	1030	95.04	2475	205.27	793	1232.32	25136	16638	17.3	80
21	湖北	2017	湖北2017	36357	63.74	8279	12.21	2.06	371	194.12	420	8.67	614.69	17	101.5	6.15	5622.2	1030	94.62	2746	234.45	721	1278.14	25028	14155	17.2833	80.75
21	湖北	2018	湖北2018	36486	66.51	9111	12.66	2.19	415	238.06	449	9.31	575.74	17.3	101.9	5.56	5586.2	1030	95.39	2804	239.87	865	1258.91	31397	12224	17.325	77.8333
21	湖北	2019	湖北2019	35515	68.04	9862	12.85	2.25	421	192.25	486	9.69	601.82	18.3	103.1	5.63	5562.6	1030	100.26	2846	242.51	919	1200.36	33368	18318	17.3	78
21	湖北	2020	湖北2020	35447	71.2	11127	13.42	2.28	479	52.62	520	10.58	1019.71	20.4	102.7	7.94	5583	1030	96.97	2778	247.06	934	522.919	36597	11009	17.1	81
21	湖北	2021	湖北2021	36529	74.44	13179	14.37	1.89	518	159.516	651	11.33	706.33	22.5	100.3	10.25	5619.7	1030	97.75	3017	157.71	1026	620.767	36144	19068	17.8667	78.125
21	湖北	2022	湖北2022	36782	77.06	15231	14.99	1.98	570	166.447	737	11.8	799.47	23.9	102.1	12.56	5593	1030	97.57	3056	160.64	1307	474.655	41223	9500	18.0167	75.475
22	湖南	2014	湖南2014	61571	52.77	6882	9.91	2.28	232	169	247	5.73	422.4	15.4	101.9	5.4	2300.7	2238	90.11	3402	195.24	714	1660.69	21609	11616	18.6	69
22	湖南	2015	湖南2015	62646	58.52	8507	11.24	2.38	291	213.25	287	5.94	493.74	16	101.4	5.61	2662.3	2238	92.74	3261	182.07	731	1527.52	21233	11504	17.4167	82.5
22	湖南	2016	湖南2016	61055	62.41	9109	12.24	2.3	331	231.95	313	6.15	546.27	17	101.9	6.1	2646.1	2235	94.34	3523	182.11	762	1500.85	23013	13030	17.5	83
22	湖南	2017	湖南2017	58624	65.94	10352	13.26	2.25	389	267.75	337	6.77	585.98	17.5	101.4	6.21	6906.3	2170.67	95.53	3883	185.7	794	1500.54	24920	14524	17.675	77.25
22	湖南	2018	湖南2018	56239	69.93	12322	13.94	2.43	438	290.98	368	7.24	627.1	18.4	102	6.84	6838	2106.33	96.01	3174	199.33	891	1463.1	26647	9396	17.6917	77.5833
22	湖南	2019	湖南2019	57230	73.19	13103	14.73	2.48	482	306.68	395	7.44	661.58	19.7	102.9	6.97	6716.1	2042	97.09	3265	199.29	1017	1442.96	29677	19322	17.4	79
22	湖南	2020	湖南2020	56042	78.2	14863	14.86	2.53	520	144.53	456	8.1	737.62	21.65	102.3	6.89	6731.8	1896	97.79	3677	215.69	1102	834.613	32355	16693	17.5	79
22	湖南	2021	湖南2021	55677	80.44	16096	15.28	1.87	553	232.02	656	9.76	739.92	23.6	100.5	6.81	6748.7	1862	98.63	4719	215.53	1166	857.69	35346	22112	18.225	77.0667
22	湖南	2022	湖南2022	55338	82.44	17329	15.8	1.99	594	241.023	756	9.94	820.61	24.5	101.8	6.73	6523.2	1828	98.17	4717	215.27	1286	687.103	38153	11094	18.0917	75.6333
23	甘肃	2014	甘肃2014	27916	47.25	871	3.86	1.26	197	36	116	2.23	204.19	12	102.1	8.34	630.6	1228	85	3682	81.5	280	607.05	4475	2771	7.7	59
23	甘肃	2015	甘肃2015	27799	49.14	776	4.01	1.21	231	54.18	123	2.36	250.1	12.7	101.6	9.63	635	1229	89.62	4049	78.43	289	619.65	5061	3906	8.325	56.6667
23	甘肃	2016	甘肃2016	28197	51.47	1137	4.28	1.18	260	56.33	131	2.63	273.25	13.6	101.3	10.47	643.3	1229	93.82	4076	82.21	320	613.387	7840	4518	8.2	56
23	甘肃	2017	甘肃2017	28857	55.83	1792	4.54	1.11	274	73.8	156	2.69	289.24	14.3	101.4	10.59	2512.2	1229.67	94.9	4066	80.09	350	619.649	7859	4517	7.9917	57.3333
23	甘肃	2018	甘肃2018	27897	61.71	2425	4.82	1.01	298	73.55	172	2.72	313.53	15.9	102	10.75	2546.7	1230.33	96.36	3237	80.22	353	634.711	10244	6711	7.9	59.75
23	甘肃	2019	甘肃2019	26697	68.43	2984	5.02	0.9	115	68.37	178	2.92	326.41	16.1	102.3	10.71	2572.9	1231	97.11	3260	80.89	388	647.067	9659	4783	8	60
23	甘肃	2020	甘肃2020	26204	68.7	3720	5.09	0.79	358	33	203	3.03	370.24	17.65	102	11.26	2590.4	1227	97.18	3235	83.34	411	378.721	9593	4008	8.1	54
23	甘肃	2021	甘肃2021	25759	73.56	4751	5.8	0.56	371	56.4614	206	3.12	390.38	19.2	100.9	11.81	2587.2	1229	97.27	3359	75.52	444	335.896	10567	15190	8.3	50.725
23	甘肃	2022	甘肃2022	25266	75.8	5782	5.99	0.61	436	59.3845	225	3.28	402.29	19.8	101.9	12.36	2555.1	1231	97.79	3223	85.69	468	208.915	12342	3425	8.7333	50.175
24	福建	2014	福建2014	28030	43.3	2416	6.44	0.77	168	74	557	6.04	292.14	10.1	102	4.04	1293	961	88.66	2627	153.06	809	622.726	18149	14791	20.8	72
24	福建	2015	福建2015	27921	45.07	2783	6.6	0.86	198	60.12	555	6.45	351.19	12.3	101.7	4.35	1301.2	962	89.47	2704	138.03	849	575.48	19105	16100	20.6833	75.5833
24	福建	2016	福建2016	27656	45.11	3613	6.92	0.84	215	41.64	590	6.72	377.58	13.9	101.7	4.34	1297.9	962	91.27	2758	142.4	876	593.273	19431	18308	21	77
24	福建	2017	福建2017	27217	46.63	3783	7.33	0.9	280	95.53	636	6.98	420.44	13.2	101.2	4.36	3768.6	960.667	92.21	2854	147.93	885	604.229	22268	17331	21.15	72.6667
24	福建	2018	福建2018	27590	48.84	4057	7.87	1.05	341	125.03	675	7.21	441.7	12.9	101.5	4.02	3804.7	959.333	93.62	3238	140.97	967	599.988	24896	7326	20.875	72.75
24	福建	2019	福建2019	27788	50.9	4747	8.51	1.11	375	51.71	690	7.39	467.76	13.7	102.6	4.01	3788.1	958	95.25	3193	142.9	1152	588.895	25516	17604	20.8	74
24	福建	2020	福建2020	28105	52.2	5452	9.04	1.19	401	36.39	716	7.53	521.96	15.15	102.2	4.39	3840.5	955	97.15	3545	166.71	1211	314.563	27759	13725	21.5	73
24	福建	2021	福建2021	28693	53.45	5781	9.53	0.97	449	69.2029	776	8.09	533.63	16.6	100.7	4.77	3872.1	937	98.28	3577	132.54	1218	313.973	31746	31898	21.7583	74.4833
24	福建	2022	福建2022	29116	55.49	6110	10.02	1.06	462	68.5176	725	9.11	606.35	17.6	101.9	5.15	3863.5	919	98.57	3492	154.63	1344	260.405	31223	9602	21.1917	72.925
25	贵州	2014	贵州2014	28995	51.94	2127	4.56	1.08	118	85	63	3.57	303.25	13.4	102.4	6.99	687.1	1434	94.79	2393	60	464	635.497	5545	5107	14.7	83
25	贵州	2015	贵州2015	28712	55.65	2625	5.04	1.31	132	121.24	114	3.67	360.8	13.9	101.8	7.18	955.5	1414	95.17	2396	69.76	494	658.23	7520	2395	15.2083	83.75
25	贵州	2016	贵州2016	28017	59.15	2858	5.54	1.39	177	245.56	133	4.08	392.51	14.1	101.4	7.46	973.6	1411	94.59	2182	77.61	573	674.862	9290	2743	15.3	80
25	贵州	2017	贵州2017	28034	65.08	3749	6.04	1.5	255	309.18	168	4.74	436.21	14.5	100.9	7.71	1001.3	1405.33	94.78	2302	88.87	635	720.13	11473	3110	15.15	80.0833
25	贵州	2018	贵州2018	28066	68.23	4111	6.53	1.6	359	301.78	192	5.16	481.8	17.1	101.8	7.86	4233.6	1399.67	97.08	2412	102.51	704	798.667	15821	4113	14.8333	79.9167
25	贵州	2019	贵州2019	28511	73.14	4461	7.16	1.76	420	207.32	217	5.44	534.78	17.5	102.4	8.29	4186.7	1394	96.84	2222	106.77	776	832.94	15420	5533	15	82
25	贵州	2020	贵州2020	28880	71.7	4586	7.71	1.73	460	60.17	256	5.68	565.66	17.85	102.6	8.36	4194.4	1369	97.44	2262	117.05	808	524.468	18607	4159	14.9	82
25	贵州	2021	贵州2021	29292	77.08	5332	8.45	1.54	570	190.036	401	9.94	542.07	18.2	100.1	8.43	4214.5	1370	98.47	2238	119.61	876	410.164	21926	10544	15.3833	79.9917
25	贵州	2022	贵州2022	29150	80.31	6078	8.85	1.65	556	205.041	451	10.05	583.59	18.7	101.6	8.5	4221.2	1371	98.89	2092	133.27	937	319.868	24517	3231	15.025	78.4083
26	辽宁	2014	辽宁2014	35441	58.19	4724	9.12	1.75	267	104	374	12.2	273.61	15.7	101.7	4.65	2387.2	955	89.05	1615	178.68	579	991.221	22657	8294	9.2	59
26	辽宁	2015	辽宁2015	35236	60.92	5097	9.42	1.84	273	97.83	379	12.42	281.96	16.8	101.4	4.92	2396.2	955	93.08	1590	176.47	528	923.76	24687	9559	9.0083	61.8333
26	辽宁	2016	辽宁2016	36131	64.96	6183	9.9	1.92	408	89.69	439	11.66	307.31	17.4	101.6	6.67	2376	952	93.61	1485	182.6	472	936.086	25603	9444	8.8	63
26	辽宁	2017	辽宁2017	35767	68.35	8177	10.43	2	454	100.29	496	12.3	336.63	18.6	101.4	6.86	2277.5	951.333	93.33	1770	183.26	451	939.833	26903	9443	9.3333	58.75
26	辽宁	2018	辽宁2018	36029	72.14	8225	10.85	2	454	102.42	454	12.23	350.62	20	102.5	7.35	3968.8	950.667	95.2	1782	187.27	425	938.791	26622	13009	8.8	58.5833
26	辽宁	2019	辽宁2019	34238	72.12	8527	11.17	1.99	512	60.17	503	12.81	364.54	21.6	102.4	7.27	3894.7	950	96.2	1807	164.53	482	945.216	32960	9540	9.5	59
26	辽宁	2020	辽宁2020	34131	73.8	9050	11.4	1.95	571	20.47	606	14.79	413.52	24.15	102.4	7.6	3867.5	928	98.23	1805	174.57	486	431.816	32837	7471	9.2	63
26	辽宁	2021	辽宁2021	33051	76.74	9204	11.9	1.52	568	82.1243	674	14.77	399.25	26.7	101.1	7.93	3808.3	923	98.46	1833	166.93	489	431.433	37760	19093	9.2025	65.3625
26	辽宁	2022	辽宁2022	32679	77.71	9358	12.03	1.62	567	78.9992	746	15.05	466.59	28.8	102	8.26	3748.6	918	98.03	1792	173.74	525	269.118	38324	4280	8.7083	63.6417
27	重庆	2014	重庆2014	18767	53.69	2609	4.43	1	175	49	307	5.25	246.34	20	101.8	5.76	3256.8	825	92.99	1872	91.51	377	507.127	8710	8131	18.6	79
27	重庆	2015	重庆2015	19806	58.53	3746	4.77	1.11	198	91.32	349	5.59	313.98	18.7	101.3	6.36	3266.3	821	94.78	1904	98.38	402	533.55	9350	7763	19.6	75.25
27	重庆	2016	重庆2016	19933	62.61	4957	5.15	1.25	214	111.13	397	5.98	331.18	19.8	101.8	6	3259.3	819	96.75	1953	106.8	459	506.295	11753	6759	19.5	76
27	重庆	2017	重庆2017	19682	67.11	6041	5.52	1.33	223	111.1	418	6.16	353.79	20.6	101	6.05	3248.5	817.333	95.48	2017	111.6	457	496.341	12103	5724	19.375	75.0833
27	重庆	2018	重庆2018	20524	70.96	5992	6.18	1.35	239	123.25	428	6.48	372.79	21.1	102	6.37	3265.3	815.667	95.23	2026	115.04	461	493.102	17697	5811	19.2583	74.8333
27	重庆	2019	重庆2019	21057	74.19	6593	6.74	1.45	242	88.57	479	6.77	383.26	22.6	102.7	6	3272.1	814	97.19	2012	118.11	494	487.949	17099	12375	19.2	76
27	重庆	2020	重庆2020	20922	73.5	6603	7.21	1.51	262	61.6	514	7.07	434.45	24.55	102.3	6.24	3266.7	813	98.17	2070	139.1	534	271.107	19449	10355	19.2	76
27	重庆	2021	重庆2021	21361	74.95	6897	7.62	1.32	269	90.8529	536	7.34	427.72	26.5	100.3	6.48	3261.7	813	98.88	2121	147.12	550	281.173	23070	13167	19.45	75.9083
27	重庆	2022	重庆2022	22259	78.06	7191	7.91	1.41	272	96.8318	594	7.66	484.87	27.3	102.1	6.72	3206.6	813	98.36	2079	141.33	604	206.604	28956	9197	20.5083	70.0917
28	陕西	2014	陕西2014	37247	52.81	2019	6.32	2.38	257	62	191	3.64	313.45	14.3	101.6	6.35	1246.2	1501	91.56	5474	101.42	718	804.423	15047	7701	15.2	61
28	陕西	2015	陕西2015	37030	55.86	2600	6.62	2.46	312	82.29	209	5.61	369.38	13.9	101	6.96	1247.3	1321	91.55	4031	106.62	745	758.3	17591	9219	15.2083	61.9167
28	陕西	2016	陕西2016	36598	59.11	3642	7.16	2.42	337	111.74	229	5.87	381.66	14.4	101.3	6.95	1248	1298	91.36	4240	109.5	798	755.669	18075	9601	15.8	59
28	陕西	2017	陕西2017	35861	62.91	5336	7.82	2.52	418	143.32	259	6.92	418.27	15.1	101.6	7.02	1251	1262.67	92.44	4101	117.88	868	760.861	18254	9995	15.6083	59.3333
28	陕西	2018	陕西2018	35300	65.66	6649	8.29	2.61	454	164.77	284	7.13	455.31	15	102.1	7.28	3885.9	1227.33	93.21	4450	122.91	948	797.966	19388	6361	15.525	59.0833
28	陕西	2019	陕西2019	35404	68.58	7468	8.93	2.66	460	135.49	314	5.96	466.29	16.4	102.9	7.07	3960.8	1192	95.54	5140	132.52	1111	803.829	20585	9986	15.3	61
28	陕西	2020	陕西2020	34983	68.9	8039	9.4	2.72	502	53.93	366	6.59	509.17	18.35	102.5	7.75	3899.7	1168	96.79	4985	133.91	1188	452.578	18710	8449	15.2	64
28	陕西	2021	陕西2021	34971	71.96	9321	9.76	2.49	523	107.649	410	7.62	565.72	20.3	101.5	8.43	3891.6	1156	97.1	5328	129.27	1274	435.531	28418	22428	15.4625	62.4667
28	陕西	2022	陕西2022	34779	73.2	10603	10.21	2.51	540	114.17	451	8.03	664.04	21.4	102.1	9.11	3668.3	1144	97.14	5321	129.97	1325	278.813	32046	7044	15.8667	61.775
29	青海	2014	青海2014	6241	56.62	280	1.1	0.12	79	27	29	0.53	80.13	9.5	102.8	7.61	190.4	358	59.19	2604	12.83	71	102.889	2110	1808	5.7	59
29	青海	2015	青海2015	6223	58.71	309	1.16	0.13	93	29.75	41	0.57	99.43	9.7	102.6	8.93	195.2	359	59.98	2692	14.51	77	119.18	1930	1791	6.3917	55.25
29	青海	2016	青海2016	6291	58.6	352	1.18	0.13	106	38.27	44	0.62	103.06	9.9	101.8	9.32	196.7	359	77.79	2710	14.94	88	125.106	2253	2071	6.6	57
29	青海	2017	青海2017	6375	64.08	328	1.32	0.16	109	41.57	45	0.64	125.21	11	101.5	10.29	549	359.667	79.26	2777	14.82	97	136.802	1779	5452	6.2917	57.25
29	青海	2018	青海2018	6396	64.92	317	1.37	0.18	110	34.6	48	0.67	141.6	10.4	102.5	11.21	555.3	360.333	87.7	2804	14.94	102	141.008	1779	3841	6.325	58.75
29	青海	2019	青海2019	6513	68.18	509	1.47	0.17	312	8.3	54	0.73	148.23	11.9	102.5	11.97	557.9	361	95.15	2958	15.68	113	128.235	1865	3300	6.4	57
29	青海	2020	青海2020	6407	69.7	622	1.54	0.2	134	20.5	64	0.84	172.09	13.05	102.6	12.71	563.3	361	95.31	2930	17.17	122	88.624	2140	2846	6.1	56
29	青海	2021	青海2021	6408	70.96	724	1.58	0.12	160	28.57	65	0.87	176.33	14.2	101.3	13.45	567	361	95.72	2955	17.61	127	85.0114	2296	3054	6.6125	52.7
29	青海	2022	青海2022	6376	72.19	826	1.61	0.13	160	28.7943	71	0.92	177.44	14.7	102.4	14.19	559.6	361	95.89	2893	17.7	139	43.3337	2152	2559	6.9083	52.7417
30	黑龙江	2014	黑龙江2014	21229	52.53	3180	6.89	1.66	404	43	331	7.63	235.31	11.9	101.5	6.6	1586.4	900	77.22	4946	178.49	227	493.087	10995	4812	5.1	63
30	黑龙江	2015	黑龙江2015	20752	55.77	4006	7.04	1.65	430	48.75	345	7.65	273.96	13.8	101.1	6.92	1594.8	900	84.41	5504	167	227	487.54	13673	5183	5.6167	64.1667
30	黑龙江	2016	黑龙江2016	20375	57.92	4410	7.21	1.64	397	51.42	359	7.7	280.56	15.3	101.5	7.74	1599.9	900	91.42	5244	175.14	224	471.076	16306	5151	5	69
30	黑龙江	2017	黑龙江2017	20283	63.8	4776	7.56	1.73	410	49.05	371	6.97	297.17	15.6	101.3	8.29	2892.6	900.667	89.95	5515	164.37	209	452.048	17201	5151	5.1333	63.6667
30	黑龙江	2018	黑龙江2018	20349	66.29	5488	7.64	1.72	451	53.55	384	7.07	301	15.8	102	10.95	2908.6	901.333	90.99	5476	165.84	191	433.754	18831	8109	5.0833	64.0833
30	黑龙江	2019	黑龙江2019	20375	70	6202	7.95	1.75	411	91.96	373	6.87	314.42	18.1	102.8	11.1	2837.1	902	92.78	5498	159.37	197	428.996	19113	4816	5.9	62
30	黑龙江	2020	黑龙江2020	20461	79.5	6570	8.2	1.75	409	18.5	422	7.15	401.19	20.45	102.3	12.97	2827	896	95.98	5501	155.51	181	177.542	22498	3866	5.4	70
30	黑龙江	2021	黑龙江2021	20578	83.37	7010	8.32	1.3	402	50.89	444	7.3	392.28	22.8	100.6	14.84	2821.1	898	96.82	5367	143.45	238	190.245	22629	6277	5.5392	69.9067
30	黑龙江	2022	黑龙江2022	20599	84.31	7450	8.42	1.42	416	52.0171	479	7.45	436.55	24.4	101.9	16.71	2767.8	900	96.95	5361	133.77	278	126.26	22447	2840	5.1833	67.6167
