# Supplementary material for: Do new quality productivity forces contribute to wellness tourism resilience? Empirical evidence from China
Source: Front Sports Act Living. 2025 Oct 7;7:1618562. doi: 10.3389/fspor.2025.1618562 (PMC12537658; doi:10.3389/fspor.2025.1618562)
Supplement: Supplementary file 1 [file Datasheet1.zip › 数据/independent variable calculation.do]

import excel "independent variable.xlsx", sheet("Sheet1") firstrow clear
encode provience,gen(id)
order id provience
label list
label drop id

xtset id year
//标准化
* 定义变量列表
global all_var1 x12 x13 x14 x15 x16 

* 进行标准化处理
foreach i in $all_var1 {
    * 如果是负向指标，先进行反向处理
    if "`i'" == "x15" {
        egen max_x15 = max(x15)
        gen x15_rev = max_x15 - x15
        egen min_x15_rev = min(x15_rev)
        egen max_x15_rev = max(x15_rev)
        gen sx15 = (x15_rev - min_x15_rev) / (max_x15_rev - min_x15_rev)
        replace sx15 = 0.0001 if sx15 == 0
    }
    else {
        egen min_`i' = min(`i')
        egen max_`i' = max(`i')
        gen s`i' = (`i' - min_`i') / (max_`i' - min_`i')
        replace s`i' = 0.0001 if s`i' == 0
    }
}

* 调整变量顺序
order id provience year x* min* max* s*

//p值
forvalue i=12(1)16 {
    egen sums_new_`i' = sum(sx`i')
    gen p_new_`i' = sx`i' / sums_new_`i'
}

order id provience year x* min* max* s* sums_new_* p*
//e
forvalue i=12(1)16   {
    egen l`i' = total(p_new_`i' * ln(p_new_`i'))
    gen e`i' = -l`i' / ln(270)
    gen d`i' = 1 - e`i'
}

order id provience year x* min* max* s* sums_new_* p_new_* l* e* d*
//权重
forvalue i=12(1)16   {
    egen f_new_`i' = rowtotal(d*)
    gen w_new_`i' = d`i' / f_new_`i'
}
order id provience year x* min* max* s* sums_new_* p_new_* l* e* d* f_new_* w_new_*
//计算得分
forvalue i=12(1)16  {
	gen score`i'= w_new_`i'*sx`i'
}
egen Score = rowtotal(sc*)
keep provience id year w_new_* Score


//稳健性检验
global all_var1 x1 x2 x3 x4 x5 x6 x7 x8 x9 x10 x11 x12 x13 x14 x15 x16 

* 进行标准化处理
foreach i in $all_var1 {
    * 如果是负向指标，先进行反向处理
    if "`i'" == "x15" {
        egen max_x15 = max(x15)
        gen x15_rev = max_x15 - x15
        egen min_x15_rev = min(x15_rev)
        egen max_x15_rev = max(x15_rev)
        gen sx15 = (x15_rev - min_x15_rev) / (max_x15_rev - min_x15_rev)
        replace sx15 = 0.0001 if sx15 == 0
    }
    else {
        egen min_`i' = min(`i')
        egen max_`i' = max(`i')
        gen s`i' = (`i' - min_`i') / (max_`i' - min_`i')
        replace s`i' = 0.0001 if s`i' == 0
    }
}

* 调整变量顺序
order id provience year x* min* max* s*

//p值
forvalue i=12(1)16 {
    egen sums_new_`i' = sum(sx`i')
    gen p_new_`i' = sx`i' / sums_new_`i'
}

order id provience year x* min* max* s* sums_new_* p*
//e
forvalue i=12(1)16   {
    egen l`i' = total(p_new_`i' * ln(p_new_`i'))
    gen e`i' = -l`i' / ln(270)
    gen d`i' = 1 - e`i'
}

order id provience year x* min* max* s* sums_new_* p_new_* l* e* d*
//权重
forvalue i=12(1)16   {
    egen f_new_`i' = rowtotal(d*)
    gen w_new_`i' = d`i' / f_new_`i'
}
order id provience year x* min* max* s* sums_new_* p_new_* l* e* d* f_new_* w_new_*
//计算得分
forvalue i=12(1)16  {
	gen score`i'= w_new_`i'*sx`i'
}
egen Score = rowtotal(sc*)
keep provience id year w_new_* Score
