# Supplementary material for: Do new quality productivity forces contribute to wellness tourism resilience? Empirical evidence from China
Source: Front Sports Act Living. 2025 Oct 7;7:1618562. doi: 10.3389/fspor.2025.1618562 (PMC12537658; doi:10.3389/fspor.2025.1618562)
Supplement: Supplementary file 1 [file Datasheet1.zip › 数据/independent variable.xlsx]

## Sheet: Sheet1
provience	year	x1	x2	x3	x4	x5	x6	x7	x8	x9	x10	x11	x12	x13	x14	x15	x16
上海	2014	9.00705	93868	0.0177769	100623	592.45	0.617993	0.023348	7947.36	30704	14	1.72e-06	1404.5	407678	22	4653	0.0438651
上海	2015	8.84178	94981	0.0176384	109279	663.78	0.628537	0.0211998	10800.6	33131	14	2.13e-06	1464.8	475025	24	5870	0.0406553
上海	2016	8.68325	98671	0.0163977	120503	780.99	0.638195	0.0207448	13940.3	34101	14	2.17e-06	1595.7	532551	28	7738	0.037615
上海	2017	8.28234	88967	0.0164008	130765	810.62	0.655447	0.020653	19555.7	39942	14	3.26e-06	1810.2	582874	26	10306	0.0345695
上海	2018	8.54506	88016	0.0154082	142983	1225.19	0.662962	0.0211042	25307.4	55581	14.04	3.11e-06	1871.8	617611	39	12467	0.0318062
上海	2019	8.64517	80694	0.0155485	151772	1422.35	0.726442	0.0223757	30681.8	61640	14	2.19e-06	2028.6	672080	18	14560	0.030789
上海	2020	8.07676	87957	0.0162976	174678	1583.22	0.654294	0.0223287	35396	92249	14.04	2.22e-06	2322	697997	42	17833	0.0106973			x1	Per Capita Years of Education
上海	2021	11.7368	93966	0.0159972	196053	2545.49	0.655678	0.0251986	40508.9	120857	14.04	1.97e-06	2340.4	713202	54	64874	0.0110553			x2	Full-time R&D Personnel Equivalent in Industrial Enterprises Above Designated Size
上海	2022	11.7377	100972	0.0170946	217363	3870.73	0.6585	0.0245486	45621.9	118460	14.04	2.43e-06	2536.8	755083	48	74410	0.0114134			x3	R&D /GDP
云南	2014	9.92236	12980	0.00367884	47802	47.92	0.331	0.00431335	1226.6	5438	55	2.47e-06	741.3	589580	9	479	0.0744556			x4	Average Wage per Employee
云南	2015	9.73147	16381	0.00414163	55025	51.84	0.3343	0.00422435	1713.83	7437	55	2.85e-06	1151.1	795267	15	383	0.0696858			x5	Technology Market Transaction Value
云南	2016	9.79873	17166	0.00453202	63562	58.26	0.338	0.00540249	2385.06	8063	55	3e-06	1674.4	914164	44	462	0.0655263			x6	Employment Share in Tertiary Sector
云南	2017	10.0153	21393	0.00479059	73515	84.76	0.3581	0.0054095	3383.21	10085	55	3.15e-06	1661.8	1088486	21	581	0.0603916			x7	Output Value of High-tech Industries
云南	2018	9.8188	24048	0.0051252	80525	89.49	0.378001	0.00462356	4552.06	15573	55.04	2.78e-06	1962.6	1.52386e+06	18	795	0.0555061			x8	Robot Installation Density
云南	2019	9.6509	29440	0.00558798	91811	82.7	0.384616	0.00516711	4138.75	17405	55.04	3.02e-06	2091.1	2.00288e+06	88	899	0.0523515			x9	Domestic Utility Model Patents Granted
云南	2020	9.49447	28894	0.00591086	98287	49.95	0.385959	0.00488685	5010.97	23095	55.04	2.49e-06	2218	2.22214e+06	66	1076	0.0528673			x10	Forest Coverage Rate
云南	2021	8.73289	28234	0.00649798	104286	106.1	0.392213	0.00515434	5594.9	33900	55.04	2.06e-06	2431.9	2.37132e+06	55	3823	0.0494314			x11	Environmental Protection Expenditure Ratio
云南	2022	8.7652	27950	0.00695712	108739	218.95	0.377331	0.00560301	6178.83	32089	55.04	2.19e-06	2655.4	2.60861e+06	25	4374	0.0495815			x12	Internet Broadband Access Ports
内蒙古	2014	10.2955	27068	0.00888525	54460	13.94	0.282206	0.00566432	781.987	2908	22.1	3.66e-06	739.9	399841	15	339	0.15059			x13	Optical Cable Line Length
内蒙古	2015	9.69442	29190	0.00916102	57870	15.39	0.311991	0.00494763	1095.53	3757	22.1	4.08e-06	916	465966	11	318	0.145061			x14	Digital Economy Development Index
内蒙古	2016	9.58384	30126	0.00928149	61994	12.05	0.342836	0.00527872	1420.3	3981	22.1	3.54e-06	1200.7	586203	20	455	0.140036			x15	Enterprise Digital Maturity Index
内蒙古	2017	9.56483	23243	0.00726697	67688	19.61	0.373045	0.00451441	1621.71	4453	22.1	3.19e-06	1294.1	985571	19	563	0.132655			x16	Energy Consumption per Unit GDP
内蒙古	2018	9.39903	15777	0.00640361	75601	19.84	0.404294	0.00440051	2251.16	7530	22.1	3.39e-06	1358.4	876328	22	515	0.142917
内蒙古	2019	9.31934	15001	0.00687654	83277	22.48	0.438365	0.00537601	2380.1	8768	22.1	3.03e-06	1372.7	1.30986e+06	16	502	0.147253
内蒙古	2020	9.13659	18393	0.00749631	87916	35.95	0.47343	0.00579441	2773.76	14423	22.1	2.82e-06	1441.3	1.53862e+06	23	491	0.157224
内蒙古	2021	9.89428	15433	0.00731241	93266	41.15	0.481117	0.00708684	3113.76	20737	22.1	2.77e-06	1750.1	1.57783e+06	22	1708	0.127093
内蒙古	2022	10.0308	24931	0.00730492	103804	51.3	0.457983	0.00769596	3453.76	20642	22.1	2.4e-06	1739	1.7039e+06	43	1654	0.096962
北京	2014	7.89476	57761	0.010185	103400	3137.19	0.773234	0.0130856	4474.6	44071	43.8	4.74e-06	1159.9	241643	25	10167	0.0297969
北京	2015	7.31569	50773	0.00985054	113073	3453.89	0.788298	0.0125105	6127.05	45773	43.8	5.32e-06	1580.5	275461	13	11019	0.0274546
北京	2016	6.93124	51143	0.00942426	122749	3940.98	0.801164	0.0118338	7843.89	44710	43.8	5.68e-06	1784	306658	16	14220	0.0255795
北京	2017	6.70945	52719	0.00900462	134994	4486.89	0.806224	0.0117123	10632.2	46011	43.8	6.74e-06	1818	356820	12	16852	0.0237192
北京	2018	6.59391	46929	0.00827676	149843	4957.82	0.816125	0.0108742	12318.5	59219	43.77	5.33e-06	2059.9	377020	16	21425	0.0219598
北京	2019	6.36149	44241	0.00804585	173205	5695.28	0.831186	0.0118493	14137.9	58393	43.8	4.17e-06	2060.1	391947	32	22782	0.0207645
北京	2020	6.39625	46172	0.00827458	185026	6316.16	0.809278	0.0125197	2516.38	75336	43.77	3.34e-06	2084.1	440119	46	24819	0.0188132
北京	2021	12.5857	41496	0.0076382	201504	7005.65	0.810017	0.0148615	3009.15	96078	43.77	3.46e-06	2030.8	471875	42	102526	0.0173066
北京	2022	12.5424	53459	0.00840129	215143	7947.51	0.813604	0.0156472	4474.6	91947	43.77	2.97e-06	2114.5	492357	29	121992	0.0166027
吉林	2014	10.4346	24395	0.00792084	47683	28.58	0.411209	0.00785958	6494.13	4533	41.5	4.84e-06	806	310694	6	432	0.0858853
吉林	2015	10.182	23202	0.00859993	52927	26.47	0.422516	0.0119784	8637.64	5638	41.5	3.68e-06	987.2	394073	25	654	0.0700739
吉林	2016	10.1154	23469	0.00871393	57486	116.42	0.43387	0.0115086	10723.6	6179	41.5	3.39e-06	1560.7	411279	25	1174	0.0660401
吉林	2017	10.0818	21056	0.00686649	62908	219.92	0.445302	0.010987	13501.9	6673	41.5	3.11e-06	1761.1	429755	9	1432	0.0630013
吉林	2018	10.1776	11124	0.00510952	70309	341.95	0.456762	0.00977448	16831.6	9493	41.49	3.18e-06	1526.7	872629	32	1317	0.0622012
吉林	2019	10.2793	11849	0.00583353	76401	474.13	0.468282	0.0153495	19346.9	10926	41.5	3.79e-06	1686.6	791002	37	1253	0.060818
吉林	2020	9.77081	11806	0.00633525	81050	462.15	0.479778	0.0146867	22066.3	17363	41.49	3.21e-06	1651.2	909123	39	1362	0.0586303
吉林	2021	9.89473	16124	0.00652116	86658	108.15	0.482899	0.0129142	24819	21220	41.49	3.03e-06	1743.1	846889	52	5720	0.0553611
吉林	2022	10.0781	15297	0.00722448	90070	36.95	0.451477	0.0140426	27571.6	20212	41.49	2.65e-06	1830.9	856285	36	6476	0.0548274
四川	2014	10.0557	62145	0.00678444	53722	199.05	0.362009	0.00796087	4326.41	24060	38	2.48e-06	2200.4	1.34311e+06	11	2429	0.068805
四川	2015	9.8204	56841	0.00737608	60520	282.32	0.37601	0.0069211	5835.61	31420	38	2.26e-06	3117.9	1.61701e+06	17	3104	0.0603322
四川	2016	10.0693	60146	0.0077632	65781	299.3	0.389951	0.0075441	7792.16	31813	38	2.08e-06	3709.6	1.89708e+06	20	3552	0.0565988
四川	2017	9.96929	71968	0.00794312	71631	405.83	0.404007	0.00817832	12329	33613	38	2.27e-06	4702.8	2.50609e+06	18	4269	0.0507293
四川	2018	9.6624	77848	0.00798078	80464	996.7	0.41791	0.00909046	15114.3	53121	38.03	2.34e-06	5400.5	2.77587e+06	13	5430	0.046422
四川	2019	9.5662	78289	0.00836552	86855	1211.95	0.432011	0.00862742	19476	51521	38	2.67e-06	5864	3328646	34	4937	0.0448432
四川	2020	9.48968	90128	0.00881699	91928	1244.59	0.443625	0.0101028	19842	73927	38.03	2.4e-06	6284.7	3.53546e+06	34	5170	0.0436808
四川	2021	9.1978	95650	0.00887759	100469	1388.69	0.446372	0.0105384	22297.1	105327	38.03	1.99e-06	6708.5	3.74802e+06	64	24647	0.0417272
四川	2022	9.2086	117859	0.00936364	105002	1643.53	0.431364	0.0109521	24752.2	89368	38.03	1.98e-06	6434	4.39261e+06	52	29052	0.0397735
天津	2014	9.51579	79014	0.0303372	73839	388.56	0.532033	0.0244347	4336.09	20122	12.1	2e-06	397.7	148839	9	839	0.076547
天津	2015	9.44031	84291	0.0324157	81486	503.44	0.569638	0.0248173	5847.84	28486	12.1	2.28e-06	470.2	163995	12	1022	0.0764649
天津	2016	9.24224	78336	0.0304913	87806	552.64	0.588652	0.0252675	7378.93	31046	12.1	1.77e-06	724.3	183854	13	1160	0.070383
天津	2017	8.93831	57881	0.0193679	96965	551.44	0.605263	0.0168667	9011.65	32353	12.1	3.34e-06	795.3	204693	11	1681	0.0629046
天津	2018	8.99476	53280	0.0189237	103931	685.59	0.614583	0.0157152	12093.2	44683	12.07	2.14e-06	897.4	238077	25	2072	0.0596652
天津	2019	8.92943	45685	0.0151849	111602	909.25	0.631259	0.0149408	15345.5	48252	12.1	6.73e-06	1092.6	362060	58	1963	0.0586318
天津	2020	8.55895	45227	0.0163315	118918	1089.56	0.602782	0.0171331	17048.3	64221	12.07	1.9e-06	1254.6	376892	61	2337	0.0578569
天津	2021	11.1906	49404	0.0160192	128171	1256.83	0.605304	0.018489	19419.2	85076	12.07	1.47e-06	1352.5	325076	48	8997	0.0523155
天津	2022	11.2412	51110	0.0176399	133691	1650.87	0.602254	0.0198361	21790.2	55357	12.07	1.08e-06	1420.4	346989	48	9783	0.0503451
宁夏	2014	9.9842	5799	0.00753943	56811	3.18	0.372965	0.00713497	202.948	1048	12.6	3.46e-06	180.3	88892.1	20	117	0.199928
宁夏	2015	9.49188	5470	0.0077713	62482	3.52	0.399125	0.00706883	301.075	1267	12.6	4.14e-06	200.8	115695	34	101	0.210826
宁夏	2016	9.66449	5686	0.00861523	67830	4.05	0.425948	0.00726371	404.083	1947	12.6	2.82e-06	307.1	161376	20	119	0.201015
宁夏	2017	9.67741	6392	0.00909605	72779	6.67	0.44593	0.00569335	602.899	3345	12.6	4.12e-06	415	198617	25	143	0.201889
宁夏	2018	9.75755	7060	0.0105381	81945	12.11	0.477971	0.00667521	701.618	4489	12.63	5.17e-06	498.2	223071	24	147	0.202267
宁夏	2019	9.68503	8073	0.0110906	88153	14.9	0.499125	0.00829424	849.21	4644	12.6	3.86e-06	520	240152	28	169	0.204029
宁夏	2020	9.30404	8333	0.0114625	101827	16.81	0.520349	0.0102901	907.308	6477	12.63	3.3e-06	550	269378	35	205	0.200514
宁夏	2021	9.41144	10930	0.0112806	109437	25.09	0.527536	0.012177	1016.33	11141	12.63	3.41e-06	596.6	293839	28	801	0.175403
宁夏	2022	9.48757	10804	0.0116964	118614	34.05	0.485119	0.0153394	1125.35	10797	12.63	3.64e-06	663.7	314192	21	891	0.170022
安徽	2014	10.173	95287	0.0126436	52388	169.83	0.390768	0.0164301	4411.91	36748	28.6	2.23e-06	1175.7	817239	7	1584	0.0533356
安徽	2015	9.9763	96791	0.0135177	56974	190.47	0.394694	0.0159455	6479.13	41094	28.6	2.4e-06	2211.5	972903	24	1656	0.0516172
安徽	2016	10.209	99451	0.0140994	61289	217.37	0.39724	0.0167251	9043.32	38773	28.6	2.43e-06	2527.3	1.36013e+06	28	2619	0.0481342
安徽	2017	10.2266	103598	0.0146959	67927	249.57	0.4009	0.0171855	12908.9	38304	28.6	3.2e-06	2872.2	1.79959e+06	17	3110	0.0438702
安徽	2018	9.98277	106744	0.0146219	77196	321.31	0.403256	0.0167593	19207.6	55445	28.65	3.17e-06	3374	2.1611e+06	39	3444	0.0390904
安徽	2019	9.95141	124491	0.0156474	82127	449.61	0.405132	0.016827	23001.5	57511	28.6	4.22e-06	3481.3	2.25249e+06	56	3658	0.0376437
安徽	2020	9.61311	139988	0.0167997	89381	659.57	0.434166	0.0197049	24863.3	84609	28.65	2.54e-06	3543.7	2.37126e+06	50	4715	0.0386162
安徽	2021	9.31611	170421	0.0173644	97445	1787.71	0.438569	0.021379	28290.9	114415	28.65	2.62e-06	3889	2.52582e+06	47	18982	0.036045
安徽	2022	9.24678	180814	0.018397	101999	2875.45	0.430101	0.0224177	31718.5	115757	28.65	2.39e-06	4242.2	2.69997e+06	45	22686	0.0334738
山东	2014	10.5526	230800	0.0231522	52460	249.29	0.344998	0.0236338	11542.2	53555	17.5	2.31e-06	2949.1	999449	10	3089	0.0719077
山东	2015	10.0683	241395	0.0233641	58197	307.55	0.356002	0.0198915	15841.4	68776	17.5	2.62e-06	4003.4	1.37167e+06	13	3546	0.0711392
山东	2016	10.1342	241761	0.02408	63562	395.95	0.368994	0.0221229	21141.5	66068	17.5	2.72e-06	4680	1.76664e+06	16	4688	0.0683055
山东	2017	10.0206	239170	0.0248155	69305	511.64	0.379993	0.022218	28878.2	67005	17.5	2.55e-06	5596.9	2.09662e+06	10	5517	0.0636354
山东	2018	10.0162	236515	0.0212831	75125	819.95	0.393008	0.0180048	36621	94249	17.51	2.87e-06	6312.3	2.34e+06	31	6320	0.0608877
山东	2019	9.92648	198205	0.0171667	84089	1110.02	0.406995	0.0155939	39590.8	106429	17.5	2.79e-06	6915.2	2.41418e+06	31	6747	0.0586755
山东	2020	9.69236	255281	0.018759	90661	1903.89	0.417241	0.0178576	45698	184564	17.51	2.65e-06	6756.8	2.63055e+06	67	8979	0.0578763
山东	2021	9.56833	349379	0.0188879	98094	2477.79	0.421735	0.0205128	51356	264072	17.51	2.22e-06	7037	2.74911e+06	58	34048	0.0538294
山东	2022	9.49321	391781	0.0197393	105264	3231.83	0.421506	0.0228371	57014	263518	17.51	1.82e-06	7438.5	2.93408e+06	56	39742	0.0497824
山西	2014	10.7539	35775	0.0103105	49984	48.46	0.414224	0.00826808	1564.58	5569	20.5	3.07e-06	996.8	677419	13	314	0.164227
山西	2015	10.3455	28927	0.00852413	52960	51.2	0.442802	0.00575925	2182.43	6037	20.5	2.93e-06	1345.9	765679	11	475	0.160767
山西	2016	10.4487	29450	0.00817219	54975	42.56	0.459061	0.00577358	3111.81	6532	20.5	3.4e-06	1582.9	904758	18	489	0.158826
山西	2017	10.3957	31757	0.00774855	61547	94.15	0.470751	0.00618251	4755.29	7730	20.5	3.39e-06	1840.1	1.06976e+06	54	557	0.135188
山西	2018	10.201	27228	0.00822486	67669	150.76	0.4891	0.00877297	6229.71	11258	20.5	3.96e-06	1989.2	1.19483e+06	41	702	0.126575
山西	2019	10.2612	27478	0.00814082	72207	109.52	0.497162	0.00825394	7168.04	12758	20.5	4.81e-06	2148.2	1.27877e+06	39	728	0.122978
山西	2020	9.87393	32547	0.00875659	77364	44.98	0.504028	0.00841015	8726.98	21933	20.5	5.1e-06	2322.3	1.31932e+06	47	823	0.202886
山西	2021	10.198	35468	0.00814349	84938	134.47	0.51137	0.00830768	10091.3	30608	20.5	4.3e-06	2478.7	1.47604e+06	50	2458	0.162212
山西	2022	10.1368	40034	0.00790764	92882	161.43	0.494617	0.00742652	11455.6	25238	20.5	4.09e-06	2760.2	1.58853e+06	46	3806	0.0856727
广东	2014	10.8651	424872	0.0201735	59827	413.25	0.421593	0.0234604	28093.5	83202	53.5	2.82e-06	3597.7	1.34539e+06	22	13711	0.0434091
广东	2015	10.5724	411059	0.0203466	66296	662.58	0.440603	0.0240859	40835.2	105254	53.5	2.48e-06	4765.5	1.6457e+06	31	15485	0.0402998
广东	2016	10.3484	423730	0.0204018	72848	758.17	0.463225	0.0279931	58407.8	118157	53.5	2.12e-06	6515.6	2.10167e+06	46	18588	0.0379866
广东	2017	10.4659	457342	0.0203498	80020	937.08	0.486002	0.0305514	86177.6	169017	53.5	2.89e-06	6482.3	2.40841e+06	53	24022	0.0352531
广东	2018	10.6435	621950	0.0210836	89826	1365.42	0.515805	0.0330181	116729	268508	53.52	3.55e-06	8149.1	2.58893e+06	43	31151	0.0333483
广东	2019	10.3467	642490	0.0214365	100689	2223.08	0.521801	0.0361155	143562	282741	53.5	4.4e-06	8538	2.91931e+06	45	30584	0.0316168
广东	2020	9.92487	700017	0.0224914	110324	3267.21	0.532178	0.0368864	168275	380882	53.52	3.05e-06	8653.2	3.2234e+06	55	33478	0.0310412
广东	2021	10.1755	709119	0.0232697	120299	4099.61	0.530826	0.0368826	194652	484320	53.52	2.74e-06	9333.7	3.4835e+06	60	148697	0.0295233
广东	2022	10.1287	772585	0.0248449	126925	3967.48	0.529838	0.0401501	221030	457716	53.52	2.45e-06	9892.2	3.74966e+06	50	175652	0.0280053
广西	2014	10.5554	22793	0.00624684	46846	11.58	0.289615	0.00625903	2626.45	6138	60.2	2.4e-06	1126.2	555157	7	559	0.0700286
广西	2015	10.2632	19000	0.005198	54983	7.31	0.308671	0.00610873	3815.16	7091	60.2	2.41e-06	1530.9	652917	26	704	0.0662666
广西	2016	10.58	19402	0.00513289	60239	33.99	0.3283	0.00561845	4950.77	6535	60.2	2.06e-06	2094.9	889400	27	1201	0.0627307
广西	2017	10.6282	16163	0.00526115	66456	39.42	0.35074	0.00618301	6719.38	7755	60.2	1.74e-06	2216.4	1.09349e+06	28	1142	0.0587723
广西	2018	10.7294	17228	0.00453964	73553	61.41	0.367291	0.0056043	7508.19	12069	60.17	1.5e-06	2760.1	1.34028e+06	23	1473	0.0551412
广西	2019	10.535	22102	0.00491942	79516	77.56	0.383894	0.00659224	9260.09	14130	60.2	1.69e-06	3023	1.75847e+06	49	1389	0.0530675
广西	2020	10.2068	20407	0.00512335	86111	91.67	0.405395	0.00858916	9954.37	23061	60.17	1.62e-06	3356.2	2.20624e+06	52	1381	0.0546137
广西	2021	9.28789	28508	0.00543549	91369	940.58	0.409984	0.00872701	11108.3	34133	60.17	1.44e-06	3579.2	2.43051e+06	38	4499	0.0523185
广西	2022	9.2376	37341	0.00575013	94766	226.99	0.405104	0.0084014	12262.2	30962	60.17	1.54e-06	3836.1	2.60474e+06	36	5260	0.0500232
新疆	2014	9.96786	6688	0.00386218	54407	2.82	0.346822	0.00346796	624.536	3850	4.9	2.15e-06	734.3	527301	19	469	0.16111
新疆	2015	9.66607	7188	0.0039345	60914	3.03	0.377028	0.00356028	864.243	5049	4.9	1.88e-06	1023.8	631259	20	562	0.168327
新疆	2016	9.80975	7310	0.00405933	64630	4.28	0.40347	0.00462058	1179.17	4828	4.9	1.59e-06	1323.9	771264	17	987	0.169269
新疆	2017	9.42329	6191	0.00358846	68641	5.76	0.437455	0.00381724	1595.31	5630	4.9	1.19e-06	1407.4	885343	14	977	0.15579
新疆	2018	9.47004	5806	0.00350351	76709	3.92	0.449286	0.00322419	2092.75	7375	4.87	0.0001887	1678.6	1.38637e+06	28	1119	0.138133
新疆	2019	9.67403	4698	0.00324589	82052	7.82	0.490261	0.00284619	2739.72	6792	4.9	1.66e-06	1819	1.19442e+06	20	1177	0.135985
新疆	2020	9.40995	4752	0.00283999	88782	15.11	0.519912	0.00303608	2746.17	10805	4.87	1.5e-06	1943.8	1.40237e+06	29	1213	0.137542
新疆	2021	9.63603	8995	0.00332168	96749	18.85	0.522059	0.00473283	3081.8	18691	4.87	1.73e-06	2251.6	1.54042e+06	33	4671	0.126703
新疆	2022	9.59998	10248	0.00355374	104811	31.18	0.495679	0.00775937	3417.44	17535	4.87	1.84e-06	2350.9	1.58103e+06	48	6170	0.115863
江苏	2014	10.0278	422865	0.0212329	61783	543.16	0.39	0.0277647	16977.1	100810	15.2	2.8e-06	3503.3	2.08101e+06	8	6051	0.0460632
江苏	2015	9.77542	441304	0.0211422	67200	572.92	0.404	0.0238577	24784.5	119513	15.2	3.18e-06	4697.3	2.51154e+06	24	7592	0.0426267
江苏	2016	9.79334	451885	0.0214289	72684	635.64	0.414	0.0245634	34597.3	117827	15.2	2.85e-06	5676.8	2.9395e+06	26	9586	0.0403486
江苏	2017	9.66574	455468	0.0213566	79741	778.42	0.429	0.0256112	51231.5	126482	15.2	2.66e-06	6531.7	3.24841e+06	16	12355	0.0368022
江苏	2018	9.97824	455530	0.0217205	86590	991.45	0.440999	0.0268219	67973.9	200333	15.2	2.65e-06	7131.5	3.51178e+06	41	15444	0.0339404
江苏	2019	9.69282	508375	0.0223619	98669	1471.52	0.456	0.0273676	81127.3	233114	15.2	2.87e-06	7249	3.67924e+06	26	16061	0.0329688
江苏	2020	9.32812	538781	0.0231664	106034	2087.85	0.464746	0.0272352	97815.6	405885	15.2	2.41e-06	7224.9	3.99007e+06	32	18820	0.0317801
江苏	2021	10.2049	612676	0.0231415	117868	2606.17	0.468024	0.0289628	113449	515935	15.2	2.25e-06	7464.3	4.15888e+06	41	78496	0.029542
江苏	2022	10.0611	655930	0.0245204	124175	2986.78	0.463684	0.0311248	129082	427156	15.2	1.86e-06	7705	4.25782e+06	53	95120	0.0293425
江西	2014	10.6581	28803	0.00819925	47299	50.76	0.391014	0.00829727	3209.19	7637	61.2	1.75e-06	975.1	584039	10	957	0.0514135
江西	2015	10.2151	31321	0.00878956	52137	64.85	0.4	0.00834282	5006.35	13408	61.2	1.99e-06	1693.2	593135	24	1205	0.050194
江西	2016	10.4222	34924	0.00977541	57470	79.01	0.412993	0.0119639	7252.41	17939	61.2	2.56e-06	2055.6	683454	28	1492	0.0474751
江西	2017	10.5275	45082	0.0109687	63069	96.21	0.423997	0.0143488	10260.4	17613	61.2	2.81e-06	1985.9	1.54083e+06	31	1405	0.0443921
江西	2018	10.3999	67394	0.0117875	70772	115.82	0.436993	0.0162877	12673	34796	61.16	2.85e-06	2032.7	1.77286e+06	19	1985	0.0408778
江西	2019	10.2378	85032	0.0129814	76131	148.61	0.44899	0.0186482	16639	37564	61.2	3.04e-06	2369.5	1.87945e+06	42	1794	0.0391814
江西	2020	10.0387	100473	0.0134211	80503	233.41	0.460247	0.0182298	18489.1	51326	61.16	3.26e-06	2532.9	2.14673e+06	44	2129	0.0380443
江西	2021	9.50849	97497	0.0133381	86116	409.38	0.466102	0.0197802	21150.7	64221	61.16	3.38e-06	2642.3	2.3387e+06	72	8008	0.0346841
江西	2022	9.42902	101018	0.0140864	90397	733.88	0.46922	0.0195426	23812.3	43817	61.16	3.26e-06	2705.3	2.39961e+06	31	9182	0.0313239
河北	2014	10.6568	75142	0.0103404	46239	29.22	0.321518	0.00912376	4674.51	14253	26.8	4.12e-06	2204.7	878407	11	473	0.116309
河北	2015	10.4286	79452	0.0108266	52409	39.54	0.332315	0.00947031	6616.38	19103	26.8	5.05e-06	2948.5	1.03159e+06	19	532	0.117572
河北	2016	10.3557	82971	0.0108401	56987	59	0.374064	0.0091311	9112.69	19762	26.8	4.38e-06	3841.1	1.17998e+06	30	763	0.110479
河北	2017	10.5791	79135	0.0114543	65266	88.92	0.420553	0.0110963	10823.6	21841	26.8	5.36e-06	4126.9	1.71447e+06	28	979	0.104707
河北	2018	10.3748	68956	0.0117555	71633	275.98	0.467237	0.012002	13814.9	36210	26.78	5.63e-06	4192.4	2.11947e+06	19	986	0.0990472
河北	2019	10.4277	76096	0.0125386	75775	381.19	0.483793	0.0142945	15484.6	40562	26.8	6.05e-06	4345.8	2.18422e+06	27	944	0.0930426
河北	2020	10.2214	86337	0.0134797	79964	554.96	0.459003	0.0155496	17902.1	68466	26.78	5.66e-06	4598.2	2.23011e+06	43	905	0.0910283
河北	2021	9.62508	83401	0.0141196	85611	747.32	0.465825	0.0178231	20145.9	92603	26.78	4e-06	5012.5	2.30035e+06	38	3881	0.0806743
河北	2022	9.49828	111333	0.015144	93366	1003.83	0.457821	0.020482	22389.8	85735	26.78	3.43e-06	5321.7	2.50243e+06	40	4567	0.0774947
河南	2014	10.3921	134256	0.00975366	42670	40.79	0.32802	0.00867684	8019.57	23539	24.1	2e-06	2016.4	1.02711e+06	29	1419	0.0662041
河南	2015	10.5622	131051	0.00994564	45920	45.04	0.362365	0.00835938	12215.6	32592	24.1	2.61e-06	3241.9	1.23151e+06	34	1859	0.0602495
河南	2016	10.7076	132731	0.010179	50028	58.71	0.394695	0.00844735	17321.7	32197	24.1	2.61e-06	4345.8	1.73863e+06	35	2284	0.0554618
河南	2017	10.6899	123619	0.0105355	55997	76.85	0.427123	0.00892361	24683.7	35822	24.1	2.95e-06	4475.8	1.75113e+06	19	2111	0.0494413
河南	2018	10.5757	128054	0.0105921	64148	149.28	0.438101	0.00901155	23068.5	59417	24.14	3.9e-06	4780.8	1.76872e+06	27	2862	0.0453762
河南	2019	10.4714	140361	0.0113317	68305	231.89	0.448723	0.0093079	28263.8	65341	24.1	3.52e-06	4752.8	1.76115e+06	30	2730	0.0415132
河南	2020	10.2344	145464	0.0126352	71351	379.78	0.454136	0.00976789	33004.1	95894	24.14	2.73e-06	4934.5	1.7648e+06	31	3211	0.0419319
河南	2021	9.49031	162562	0.0131564	76261	607.33	0.459091	0.0101599	37022.1	126477	24.14	2.15e-06	5631	2.0095e+06	65	10769	0.0404699
河南	2022	9.41303	175486	0.0145232	78903	1020.75	0.440401	0.0115081	41040.2	104713	24.14	1.67e-06	6228.6	2.37618e+06	41	13600	0.0390079
浙江	2014	9.56977	290339	0.0191924	62460	87.25	0.423313	0.0224868	9995.19	99508	59.4	2.32e-06	2632.6	1.65697e+06	8	6970	0.0470384
浙江	2015	9.59373	316672	0.0196188	67707	98.1	0.436123	0.020686	14230.5	124465	59.4	2.54e-06	4768.9	2072207	23	8221	0.0450725
浙江	2016	9.65027	321845	0.0198034	74644	198.37	0.447967	0.0211622	18975.1	123744	59.4	2.31e-06	4720.6	2287947	33	10518	0.0429085
浙江	2017	9.61982	333646	0.0196581	82642	324.73	0.460592	0.0209911	28964.2	114311	59.4	2.54e-06	5455.1	2776879	23	13778	0.0401312
浙江	2018	9.59201	394147	0.0197817	90857	590.66	0.47787	0.0224127	37301.5	172451	59.43	2.26e-06	5971	3.0212e+06	41	16307	0.0373689
浙江	2019	9.60533	451752	0.0204	101996	888.01	0.491517	0.0240146	47254.3	168340	59.4	2.7e-06	6284.4	3.26529e+06	65	17409	0.0358506
浙江	2020	9.3412	480493	0.0215786	111722	1403.32	0.507389	0.0278254	48072.5	231693	59.43	2.21e-06	6031.5	3.49788e+06	75	22334	0.0381208
浙江	2021	9.74106	482140	0.0214971	125351	1855.78	0.503977	0.0310639	54041.6	292944	59.43	1.85e-06	6237.8	3.71475e+06	62	85086	0.033306
浙江	2022	9.67974	519168	0.0226498	131951	2435.07	0.503475	0.0345885	60010.7	271100	59.43	1.86e-06	6458.7	4.05981e+06	41	101539	0.0284911
海南	2014	10.9534	3484	0.00321861	50589	0.65	0.485499	0.00339051	294.99	848	57.4	2.12e-06	223.9	119922	11	352	0.0527667
海南	2015	10.5187	3325	0.00299505	58406	2.19	0.502604	0.00283304	381.672	1148	57.4	2.63e-06	398.4	152717	22	451	0.0513097
海南	2016	10.6389	2688	0.00195147	62565	3.44	0.512004	0.00287661	471.734	1171	57.4	2.67e-06	522.9	200215	28	494	0.0485062
海南	2017	10.3312	1971	0.00166348	69062	4.11	0.533402	0.00242257	582.023	1285	57.4	2.55e-06	571.6	233372	34	574	0.0462475
海南	2018	9.99674	1971	0.00231552	77672	6.94	0.5524	0.0030063	711.35	2052	57.36	3.6e-06	726.1	255302	19	622	0.0441893
海南	2019	10.1148	1779	0.00202885	84656	9.11	0.557497	0.00299413	829.994	3065	57.4	3.42e-06	794.1	285185	26	539	0.0424699
海南	2020	10.0414	2050	0.00210235	89642	20.19	0.569316	0.00382863	907.747	7027	57.36	2.89e-06	852.3	322957	26	585	0.0407931
海南	2021	9.90691	2911	0.00217624	101090	28.42	0.575368	0.00433039	1009.97	11561	57.36	2.53e-06	1096	361365	36	2265	0.0376103
海南	2022	9.69839	3961	0.00216805	107795	31.55	0.564972	0.00683744	1112.19	10062	57.36	2.42e-06	1044.7	390014	18	2330	0.0344274
湖北	2014	10.377	91456	0.0128514	50637	580.68	0.370496	0.0127469	9105.24	19801	39.6	2.12e-06	1266.1	757282	20	2040	0.057787
湖北	2015	9.90884	86813	0.0134218	55237	789.34	0.38819	0.011864	12443.4	25298	39.6	2.39e-06	2061.1	930329	30	2419	0.0510051
湖北	2016	10.0716	96340	0.013371	61113	903.84	0.401321	0.0122927	16694.3	27209	39.6	2.28e-06	2594.7	1.2237e+06	35	3030	0.0476629
湖北	2017	9.74058	94241	0.012594	67736	1033.08	0.413572	0.012354	21680.4	28867	39.6	2.05e-06	2605.5	1.42135e+06	35	3250	0.0434537
湖北	2018	9.99312	105041	0.0125058	76017	1204.09	0.425697	0.0140403	25737	44350	39.61	2.89e-06	2961.3	1.59266e+06	25	3869	0.0396984
湖北	2019	10.1136	115743	0.0129106	81524	1429.84	0.434892	0.0151885	31132.6	50159	39.6	3.53e-06	3062.3	1.78091e+06	23	3993	0.0381166
湖北	2020	9.82842	125066	0.0142069	87782	1665.81	0.462128	0.016975	34965.8	80229	39.61	2.61e-06	3221.4	1.98071e+06	39	4532	0.0365349
湖北	2021	9.70214	147504	0.0144455	100190	2090.78	0.463481	0.0185661	39394.5	118303	39.61	2.12e-06	3667.8	2.18427e+06	37	18554	0.0349532
湖北	2022	9.83844	168695	0.0150385	104318	3010	0.452976	0.0189603	43823.2	117765	39.61	1.97e-06	4066.2	2.32671e+06	29	20442	0.0333714
湖南	2014	10.59	77428	0.0119795	48525	97.93	0.354833	0.0123641	3179.68	15967	49.7	2.75e-06	1498.3	935322	10	1507	0.0591811
湖南	2015	10.3921	83821	0.0123533	53889	105.06	0.358202	0.0115633	4479.4	18467	49.7	2.61e-06	1931.8	1.07635e+06	18	1795	0.0508574
湖南	2016	10.5081	86440	0.0127365	60160	105.63	0.362444	0.0116681	5713.41	18452	49.7	2.71e-06	2395.3	1.28532e+06	24	2203	0.0481145
湖南	2017	10.5842	94228	0.0136505	65994	203.19	0.374851	0.014485	8732.68	20337	49.7	2.51e-06	2436	1898039	20	2843	0.0449331
湖南	2018	10.4652	102800	0.0142231	73300	281.61	0.385109	0.0148639	11305.4	29132	49.69	2.55e-06	2821.1	2.00162e+06	44	3528	0.0427859
湖南	2019	10.3703	106946	0.0148681	77563	490.69	0.394711	0.0165438	13847.1	32699	49.7	3.03e-06	2997.9	2.03059e+06	36	3403	0.0401087
湖南	2020	10.0841	121470	0.0159963	82356	735.95	0.47561	0.0180538	16643.1	49052	49.69	2.92e-06	3242.4	2.14301e+06	50	3960	0.0374314
湖南	2021	9.79536	143908	0.0167591	88874	1261.26	0.480049	0.0205629	19340.5	62871	49.69	2.34e-06	3513	2.35226e+06	50	16482	0.0347542
湖南	2022	9.7708	174121	0.0180593	94590	2542.89	0.484312	0.0231294	22037.9	54686	49.69	1.85e-06	3728	2.81743e+06	36	18041	0.032077
甘肃	2014	9.85063	14380	0.0071246	48470	114.52	0.258756	0.00736789	488.581	3538	11.3	2.93e-06	473.2	430521	6	348	0.115388
甘肃	2015	9.66564	12578	0.00741355	54454	129.7	0.268303	0.00599361	716.882	4478	11.3	3.18e-06	820.5	481774	17	443	0.114222
甘肃	2016	9.92282	12610	0.00737168	59549	150.66	0.281203	0.00575718	937.555	5075	11.3	2.98e-06	946	598208	22	532	0.105676
甘肃	2017	9.55739	10096	0.00636406	65726	162.96	0.2942	0.0050369	1289.79	6637	11.3	3.1e-06	1099.9	725924	22	614	0.10228
甘肃	2018	9.63813	8026	0.00587543	73704	180.88	0.306	0.00563439	1675.1	10696	11.33	3.36e-06	1128	826956	21	718	0.0965317
甘肃	2019	9.78308	8547	0.00579865	77336	196.42	0.319	0.00524504	2402.7	11722	11.3	2.66e-06	1405.7	887836	20	675	0.0896735
甘肃	2020	9.39093	8614	0.0058057	83392	233.16	0.373403	0.00485663	2298.25	17503	11.33	2.71e-06	1460.6	938821	28	840	0.0902562
甘肃	2021	8.77622	12547	0.00628769	88289	280.39	0.379833	0.00528906	2581.3	21975	11.33	2.05e-06	1622.6	1042649	49	2356	0.0824823
甘肃	2022	8.86218	14487	0.00647407	94231	335.84	0.356542	0.00617392	2864.35	18234	11.33	2.63e-06	1754.3	1.11128e+06	13	2429	0.0779388
福建	2014	9.97111	110892	0.0126446	54235	39.19	0.396124	0.011226	4575.82	21013	66.8	1.87e-06	1618.7	738003	16	3167	0.0485513
福建	2015	9.83779	99180	0.0129376	58719	52.14	0.415965	0.0111859	6645.08	34086	66.8	2.39e-06	2335.3	831927	18	2988	0.0442327
福建	2016	9.95345	102250	0.0131128	63138	43.22	0.435053	0.0118206	9031.53	42110	66.8	3.03e-06	2482.3	1.02565e+06	27	3748	0.0406492
福建	2017	9.67173	105533	0.0132613	69029	75.46	0.457961	0.0124105	12983.4	39608	66.8	2.57e-06	2861.8	1.27063e+06	12	5363	0.0380883
福建	2018	9.87916	120723	0.0135687	76266	84.52	0.468047	0.012924	17170	67822	66.8	2.58e-06	3245	1.54778e+06	34	6063	0.0339409
福建	2019	10.0816	126089	0.0141404	84374	139.59	0.495928	0.013703	19467.9	61530	66.8	3.52e-06	3232.1	1.55675e+06	28	6114	0.0324099
福建	2020	9.71407	140850	0.0152932	91072	163.54	0.527652	0.0155932	23194.8	99956	66.8	3.01e-06	3370	1.54888e+06	43	7274	0.0318864
福建	2021	9.50645	186328	0.0155682	101516	196.8	0.531179	0.0165436	26573.2	105267	66.8	2.69e-06	3546.6	1.68341e+06	38	27903	0.0305804
福建	2022	9.4974	193782	0.016393	106977	259.52	0.530819	0.0177726	29951.6	93033	66.8	2.15e-06	3726.2	1.74852e+06	45	31581	0.0292745
贵州	2014	9.65107	15659	0.00447103	54685	20.04	0.2874	0.00418466	1149.84	5207	43.8	2.44e-06	580.6	461266	8	473	0.105839
贵州	2015	9.75906	14916	0.00433833	62591	25.96	0.3091	0.00402443	1525.28	7007	43.8	2.47e-06	875.8	656959	29	532	0.0886443
贵州	2016	10.0029	15774	0.00472213	69678	20.44	0.3301	0.00466801	1989.61	6525	43.8	2.96e-06	1113.9	792205	95	763	0.0814592
贵州	2017	9.83746	18786	0.00476705	75109	80.74	0.3515	0.00424692	2872.71	7986	43.8	2.73e-06	1325.6	866172	95	979	0.0723683
贵州	2018	9.82577	20041	0.00496496	82597	171.1	0.3728	0.00479551	2834.36	13980	43.77	2.69e-06	1535.4	1.05725e+06	95	986	0.0653675
贵州	2019	9.88621	23164	0.00542781	87970	227.18	0.3941	0.0051092	3425.93	19392	43.8	3.2e-06	1759.9	1.15094e+06	61	944	0.0621553
贵州	2020	9.54381	26261	0.00589894	94276	249.11	0.415433	0.00537732	3761.55	27714	43.77	2.56e-06	1744.5	1.23046e+06	51	905	0.058943
贵州	2021	8.64467	26717	0.00622124	99324	289.27	0.420467	0.00565303	4169.51	30666	43.77	2.83e-06	2045.1	1346113	61	3881	0.0557308
贵州	2022	8.71207	29129	0.00658412	99598	390.72	0.394569	0.00599688	4577.46	20720	43.77	2e-06	2386.4	1.72435e+06	53	4567	0.0525185
辽宁	2014	9.89751	63374	0.0161907	49110	217.46	0.454258	0.0159795	4505.49	13432	39.2	2.08e-06	2083.5	634592	8	1610	0.108877
辽宁	2015	9.87249	49097	0.0119682	53458	267.49	0.450351	0.0118751	6091.15	15706	39.2	2.6e-06	2710.8	770702	17	1602	0.105699
辽宁	2016	9.80208	49254	0.0118702	57148	323.22	0.444594	0.011769	7597.35	15515	39.2	1.9e-06	3239.5	1.03531e+06	24	2172	0.102229
辽宁	2017	9.94979	49463	0.0126745	62545	385.83	0.441984	0.0142903	10327.9	15821	39.2	2.17e-06	3118.8	1.17439e+06	20	2524	0.098488
辽宁	2018	10.0485	53133	0.0127858	69093	474.49	0.448907	0.0131856	13954.6	24088	39.24	1.78e-06	3240.3	1.3547e+06	18	2758	0.0949406
辽宁	2019	9.94922	52104	0.0124822	75264	557.59	0.448937	0.0136792	17554	28237	39.2	2.28e-06	3270.7	1.49979e+06	22	2812	0.095549
辽宁	2020	9.64217	59978	0.0134068	82223	632.81	0.494845	0.0143934	19889.9	46681	39.24	1.63e-06	3305.2	1.64488e+06	35	2753	0.0993527
辽宁	2021	10.1768	63156	0.0133219	88474	755.12	0.500913	0.0137833	22818.2	64406	39.24	1.36e-06	3274	1.74355e+06	47	8437	0.0904289
辽宁	2022	10.2315	67503	0.0130324	94911	971.35	0.482564	0.014917	25746.5	61846	39.24	1.19e-06	3444.3	1795198	37	9922	0.0815051
重庆	2014	9.92507	43797	0.0113836	56852	156.2	0.431255	0.0129925	5166.68	15885	43.1	3.2e-06	963.4	538637	30	497	0.0587585
重庆	2015	9.9502	45129	0.0124473	62091	57.24	0.44519	0.0149621	7614.9	25444	43.1	3.7e-06	1349.4	654413	37	624	0.0482965
重庆	2016	10.0326	47392	0.0131768	67386	147.19	0.459785	0.0166454	10121.4	30428	43.1	3.41e-06	1643.6	817013	50	842	0.0442878
重庆	2017	9.91629	56416	0.0139537	73272	51.36	0.478952	0.0164455	13740.9	23261	43.1	3.6e-06	1935.2	930677	31	1165	0.0412582
重庆	2018	9.7193	61956	0.0138595	81764	188.35	0.499059	0.0143593	17424.2	31261	43.11	3.56e-06	2245.7	1.05943e+06	77	1323	0.0396363
重庆	2019	9.75665	62424	0.0142292	89714	56.65	0.511114	0.0144032	17487.1	30648	43.1	3.6e-06	2318.2	1.20185e+06	76	1470	0.037656
重庆	2020	9.42824	69843	0.0148778	98380	117.79	0.52327	0.0159735	21390.8	40021	43.11	3.67e-06	2368.8	1.29188e+06	95	1656	0.0354395
重庆	2021	9.84789	83845	0.0151199	106966	184.52	0.52458	0.0174518	24095	58410	43.11	3.41e-06	2612.1	1.4153e+06	87	4828	0.0330208
重庆	2022	9.82551	83623	0.016774	111424	559.47	0.511557	0.0188969	26799.3	46556	43.11	3.59e-06	2668.9	1.49861e+06	87	6739	0.0306022
陕西	2014	10.489	50753	0.009234	52119	640.02	0.255593	0.00976871	3824.37	15405	43.1	2.81e-06	1070.4	590536	10	881	0.0644876
陕西	2015	9.55018	45052	0.00964215	56896	721.82	0.297105	0.00893915	5225.95	16151	43.1	3.43e-06	1539.3	708295	10	966	0.0656245
陕西	2016	10.2598	45362	0.00968306	61626	802.79	0.31549	0.00997595	7093.1	17084	43.1	2.88e-06	2083.1	895886	12	1386	0.0637726
陕西	2017	9.81735	44672	0.00914475	67433	920.94	0.336807	0.00931385	9815.68	17003	43.1	3.39e-06	1993.2	1.08674e+06	22	1535	0.0584395
陕西	2018	9.60848	39315	0.00904504	74993	1125.29	0.379735	0.0100243	12169.8	24205	43.06	3.32e-06	2239.6	1.21555e+06	21	1703	0.0538804
陕西	2019	10.2603	42983	0.00933594	82114	1467.35	0.4579	0.0104679	13408.3	26574	43.1	4.31e-06	2322.7	1.53214e+06	18	1825	0.0522541
陕西	2020	9.61749	48809	0.0103176	87054	1758.72	0.489311	0.0119166	14929.9	42227	43.06	3.23e-06	2576.5	1.6953e+06	25	1746	0.0519421
陕西	2021	10.0123	50997	0.0106132	94435	2343.44	0.495457	0.0116279	16688.6	65011	43.06	2.89e-06	2943.8	1.79568e+06	27	7190	0.0481886
陕西	2022	10.0185	60713	0.0107926	102041	3048.73	0.477251	0.0115854	18447.4	54496	43.06	3.41e-06	3007.8	1.91441e+06	36	8574	0.0490261
青海	2014	9.25803	2068	0.00500774	57804	29.1	0.406143	0.00539941	185.974	357	5.8	4.36e-06	134.2	126793	6	211	0.216034
青海	2015	9.30036	1285	0.00323366	61868	46.88	0.410959	0.00491417	263.707	687	5.8	5.82e-06	208.1	146152	13	243	0.20512
青海	2016	9.599	1750	0.00345142	67451	56.92	0.415225	0.00275203	346.147	883	5.8	4.89e-06	262.2	179708	15	212	0.181606
青海	2017	9.33474	1799	0.0033782	76535	67.72	0.425087	0.00355238	470.055	1079	5.8	4.06e-06	310.5	210368	8	252	0.170094
青海	2018	9.13296	1157	0.00246419	86908	79.36	0.45614	0.00315047	549.566	2143	5.82	3.97e-06	355.4	288659	33	302	0.158806
青海	2019	9.19319	2379	0.00318629	93506	9.1	0.478723	0.00311978	714.801	2452	5.8	3.65e-06	382.3	324874	29	222	0.143995
青海	2020	9.01004	1557	0.00344538	104157	10.56	0.523297	0.00408873	730.499	4050	5.82	3.87e-06	412.8	375296	36	233	0.137894
青海	2021	8.58706	1626	0.00409111	112397	14.1	0.530686	0.00498806	815.145	5774	5.82	3.8e-06	438.3	369996	45	483	0.13868
青海	2022	8.46886	1878	0.00411818	118768	16.03	0.503906	0.00588638	899.791	4570	5.82	4.27e-06	460	419917	15	529	0.132423
黑龙江	2014	10.2963	37509	0.00785339	46036	120.28	0.436583	0.00693958	1388.15	11036	43.8	3.28e-06	1044	498303	5	544	0.0982261
黑龙江	2015	10.1328	31762	0.00753115	51241	127.26	0.427998	0.00617885	1828.46	12502	43.8	3.89e-06	1308.8	550690	9	587	0.0949872
黑龙江	2016	10.1424	32219	0.00743947	55299	125.81	0.446	0.00585265	2044.92	11707	43.8	2.7e-06	1964.9	615654	24	749	0.0930643
黑龙江	2017	10.1724	24046	0.00670717	59995	146.71	0.454	0.00543644	2734.52	11395	43.8	4.2e-06	1937.2	1083490	28	782	0.0914318
黑龙江	2018	10.1822	13110	0.00471475	65397	165.92	0.462446	0.00416393	3277.82	13066	43.78	3.28e-06	2113.2	1.06384e+06	36	841	0.0890204
黑龙江	2019	10.1292	15054	0.00527792	72603	232.88	0.466989	0.00552774	3412.3	13308	43.8	4.22e-06	2181.1	1.2741e+06	23	803	0.0857476
黑龙江	2020	9.90431	14272	0.00568188	78972	265.2	0.471826	0.00672906	3979.78	20211	43.78	4.08e-06	2127.5	1.49973e+06	24	1012	0.0824749
黑龙江	2021	9.73903	15444	0.00597441	85157	350.14	0.471831	0.00740332	4419.83	28698	43.78	2.76e-06	2260.4	1.166e+06	28	3921	0.0792021
黑龙江	2022	9.92632	18483	0.00619004	92212	460.18	0.465581	0.00884313	4859.89	24902	43.78	2.89e-06	2198.6	1.29607e+06	49	4404	0.0759294
