# Supplementary material for: Do new quality productivity forces contribute to wellness tourism resilience? Empirical evidence from China
Source: Front Sports Act Living. 2025 Oct 7;7:1618562. doi: 10.3389/fspor.2025.1618562 (PMC12537658; doi:10.3389/fspor.2025.1618562)
Supplement: Supplementary file 1 [file Datasheet1.zip › 数据/regression calculation.do]

import excel "result.xlsx", sheet("Sheet1") firstrow clear
xtset id year
forvalues i = 1/4 {
    local varname = "c`i'"
    * 检查变量是否有缺失值
    count if missing(`varname')
    if r(N) > 0 {
        * 按 id 分组，并对有缺失值的变量进行线性插值
        by id (year): ipolate `varname' year, gen(`varname'_interp) epolate
        * 替换原变量
        replace `varname' = `varname'_interp
        * 删除插值生成的临时变量
        drop `varname'_interp
    }
}

by id (year): ipolate d2 year, gen(d2_interp) epolate
replace d2 = d2_interp
drop d2_interp
//缩尾
winsor2  y D c1 c2 c3 c4 c5 d1 d4 d7 m1 d3 ,replace cuts(1 99)
xtset id year

//描述性统计分析

* 设置变量的显示格式为小数点后四位
* 使用 asdoc 导出描述性统计结果，并保留四位小数


* 使用 asdoc 导出详细的描述性统计结果，包括中位数，并保留四位小数
asdoc sum y D c1 c2 c3 c4 c5 m1, detail replace dec(4)

//相关性分析
asdoc pwcorr  y D c1 c2 c3 c4 c5,sig star(.05)
reg  y D c1 c2 c3 c4 c5
vif
 //模型检验
 //F检验
 
 reg y D c1 c2 c3 c4 c5
 est store ols 
 xtreg y D c1 c2 c3 c4 c5 ,fe
 
 qui xtreg  y D c1 c2 c3 c4 c5 ,re
 xttest0
 
 xtreg y D c1 c2 c3 c4 c5,fe
 est store fe
 xtreg y D c1 c2 c3 c4 c5,re
 est store re

 hausman fe re ,sigmaless
 //回归分析
 quiet xtreg y  D i.year,fe
 est store m1
 quiet xtreg y  c1 c2 c3 c4 c5  i.year,fe
 est store m2
 quiet xtreg y D c1 c2 c3 c4 c5 ,fe
 est store m3
 quiet xtreg y D c1 c2 c3 c4 c5 i.year,fe
 est store m4
 reg2docx  m1 m2 m3 m4 using "myfile.docx", replace b(%9.3f) t(%9.3f) scalars(N r2 F) title("表1")


 //内生性检验
 gen LD= L.D
 ivregress 2sls y (D =LD) c1 c2 c3 c4 c5, r cluster(id) first
 estat firststage,all forcenonrobust //弱相关性检验
 estat endog//检验是否内生
//要求不存在异方差

ivreg2 y (D =LD) c1 c2 c3 c4 c5, r first savefp(first)
 est store second
 outreg2 [first second ] using xxx1.doc ,tstat bdec(4) tdec(2) replace
 

 
 //门槛效应*人力资本
 xthreg y c1 c2 c3 c4 c5,rx(D) qx(m1) thnum(1) bs(300 ) trim(0.05 ) grid(100) r
outreg2 using "门槛效应1",  replace 
 xthreg y c1 c2 c3 c4 c5,rx(D) qx(m1) thnum(2) bs(300 300) trim(0.05 0.05) grid(100) r
outreg2 using "门槛效应1",  replace 
 xthreg y c1 c2 c3 c4 c5,rx(D) qx(m1) thnum(3) bs(300 300 300) trim(0.05 0.05 0.05) grid(100) r
outreg2 using "门槛效应1",  replace 
 
_matplot e(LR21),columns(1 2) yline (7.35,lpattern(dash)) connect (direct) msize(small) mlabs(zero)
//ytitle("LR Statistics") xtitle("First Treshold") 
recast(line) 
//scheme(burd) name(LR12)
_matplot e(LR22),columns(1 2) yline (7.35,lpattern(dash)) connect (direct) msize(small) mlabs(zero)
// ytitle("LR Statistics") xtitle("2nd Treshold") 
recast(line) 
//scheme(burd) name(LR12)
graph combine LR12 LR22,cols(1) //scheme(burd) 

//异质性分析，经济发展程度
 quiet xtreg y D c1 c2 c3 c4 c5 i.year  ,fe , if level !=1
 est store m1
 //quiet xtreg y D c1 c2 c3 c4 c5 d3 i.year i.id if year <2018
 //est store m2
 quiet xtreg y D c1 c2 c3 c4 c5  i.year ,fe  ,if level ==1
 est store m3
 reg2docx m1 m3   using "myfile.docx", replace b(%9.3f) t(%9.3f) scalars(N r2 F) title("表1")
 
 //异质性分析，地区位置
 quiet xtreg y D c1 c2 c3 c4 c5  i.year ,fe,if reign ==1
 est store m1
 //quiet xtreg y D c1 c2 c3 c4 c5  i.year i.id if reign ==2
 //est store m2
 quiet xtreg y D c1 c2 c3 c4 c5  i.year ,fe, if reign !=1
 est store m3
 reg2docx m1 m3   using "myfile.docx", replace b(%9.3f) t(%9.3f) scalars(N r2 F) title("表1")
 //时间quiet 
 xtreg y D c1 c2 c3 c4 c5  i.year ,fe,if year<2016
 est store m1
 //quiet xtreg y D c1 c2 c3 c4 c5  i.year i.id if reign ==2
 //est store m2
 quiet xtreg y D c1 c2 c3 c4 c5  i.year ,fe, if year >=2016
 est store m3
 reg2docx m1 m3   using "myfile.docx", replace b(%9.3f) t(%9.3f) scalars(N r2 F) title("表1")
 

 //稳健性分析
   quiet xtreg y D1 c1 c2 c3 c4 c5  i.year ,fe//D用熵权法进行计算
 est store m2
 reg2docx  m2 using "myfile.docx", replace  b(%9.3f) t(%9.3f) scalars(N r2 F) title("表1")
  //稳健性分析，注意把直辖市的数据去除
   quiet xtreg y D c1 c2 c3 c4 c5  i.year ,fe
 est store m2
 reg2docx  m2 using "myfile.docx", replace  b(%9.3f) t(%9.3f) scalars(N r2 F) title("表1")
 
