# Supplementary material for: Do new quality productivity forces contribute to wellness tourism resilience? Empirical evidence from China
Source: Front Sports Act Living. 2025 Oct 7;7:1618562. doi: 10.3389/fspor.2025.1618562 (PMC12537658; doi:10.3389/fspor.2025.1618562)
Supplement: Supplementary file 1 [file Datasheet1.zip › 数据/result.xlsx]

## Sheet: Sheet1
id	province	label	regin	level	year	Score1	Score2	Score3	Score	C	T	D	y	c1	c2	c3	c4	c5	m1	D1
1	上海	上海2014	1	1	2014	0.192874	0.0859538	0.144537	0.102612	0.94822703467927	0.141121733333333	0.36580793147151	0.172143	0.194835	10.77	0.892987	0.878687	10.1374	0.74827	0.133525
1	上海	上海2015	1	1	2015	0.202304	0.0857431	0.151312	0.107685	0.941877	0.146453	0.371404	0.186164	0.230281	11.11	0.885273	0.80077	10.1994	0.798202	0.137886
1	上海	上海2016	1	1	2016	0.213305	0.0886675	0.164249	0.117048	0.938898	0.155407	0.381984	0.205106	0.231503	11.23	0.89015	0.685793	10.3052	0.86189	0.145329
1	上海	上海2017	1	1	2017	0.217527	0.0994404	0.164718	0.125379	0.951255	0.160562	0.390813	0.212353	0.229237	11.23	0.890916	0.690139	10.402	0.94102	0.152075
1	上海	上海2018	1	1	2018	0.244181	0.113838	0.195959	0.146873	0.952833	0.184659	0.419464	0.221257	0.231911	11.38	0.891313	0.661315	10.4916	1.01931	0.173603				id	unique identification
1	上海	上海2019	1	1	2019	0.263371	0.123967	0.152584	0.152662	0.948967	0.179974	0.413267	0.242974	0.215314	11.1	0.892382	0.596914	10.545	1.07122	0.17808				province	province
1	上海	上海2020	1	1	2020	0.281905	0.143062	0.195109	0.174746	0.962301	0.206692	0.445982	0.242454	0.207942	10.82	0.893087	0.597762	10.5704	1.09573	0.200857				label	label
1	上海	上海2021	1	1	2021	0.354515	0.168305	0.222338	0.258109	0.953062	0.248386	0.486546	0.253329	0.193133	10.54	0.89313	0.635501	10.684	1.14304	0.243205				regin	regin
1	上海	上海2022	1	1	2022	0.442496	0.17224	0.215862	0.293989	0.918622	0.276866	0.504316	0.261308	0.209623	10.26	0.893333	0.611428	10.7102	1.18585	0.275182				level	level of economic development
2	云南	云南2014	3	0	2014	0.0318693	0.0703264	0.143688	0.0559026	0.836299	0.0819613	0.261809	0.178918	0.316057	5.82	0.412207	0.00330383	9.54979	0.411205	0.0688564				year	year
2	云南	云南2015	3	0	2015	0.0389412	0.0722713	0.176331	0.0629615	0.826011	0.0958478	0.281374	0.186949	0.315029	5.48	0.429337	0.00241059	9.61314	0.462719	0.0777013				Score1	New-Type Laborers
2	云南	云南2016	3	0	2016	0.0462191	0.0764889	0.261657	0.0787315	0.760492	0.128122	0.312147	0.19633	0.306608	5.22	0.44644	0.00213213	9.70314	0.517179	0.0964364				Score2	New-Type Labor Objects
2	云南	云南2017	3	0	2017	0.0583482	0.0788226	0.211901	0.0761955	0.852073	0.116357	0.314873	0.217305	0.309043	5.69	0.462817	0.00170044	9.82477	0.604105	0.093612				Score3	New-Type Labor Tools
2	云南	云南2018	3	0	2018	0.0662593	0.0800309	0.234727	0.0822387	0.846966	0.127006	0.327978	0.224631	0.290941	5.83	0.474378	0.00201165	9.94658	0.715481	0.100775				Score	-
2	云南	云南2019	3	0	2019	0.0763246	0.0821806	0.43052	0.113633	0.709245	0.196342	0.373168	0.243121	0.291515	6.87	0.486636	0.0024375	10.0529	0.847891	0.1378				C	-
2	云南	云南2020	3	0	2020	0.0788725	0.084042	0.39635	0.110207	0.740181	0.186421	0.371464	0.260984	0.284008	7.91	0.500424	0.00215568	10.1087	0.956784	0.133937				T	-
2	云南	云南2021	3	0	2021	0.0856419	0.0894217	0.381299	0.114537	0.770717	0.185454	0.378064	0.26696	0.244255	8.95	0.510448	0.0016462	10.2096	1.07027	0.136425				D	NQPF
2	云南	云南2022	3	0	2022	0.0939775	0.0906098	0.331474	0.110617	0.821554	0.17202	0.375931	0.276985	0.234619	9.99	0.517153	0.00220283	10.2596	1.15828	0.131695				y	WT
3	内蒙古	内蒙古2014	3	1	2014	0.0514932	0.0351304	0.235185	0.0554802	0.70114	0.107269	0.274246	0.108036	0.319125	6.16	0.609637	0.00960719	9.40576	0.577583	0.0740594				c1	Gov
3	内蒙古	内蒙古2015	3	1	2015	0.0568084	0.0348922	0.228146	0.0557241	0.719942	0.106615	0.27705	0.119678	0.328439	5.81	0.620902	0.00729016	9.46877	0.636888	0.0746616				c2	market
3	内蒙古	内蒙古2016	3	1	2016	0.0625409	0.035158	0.2588	0.0619478	0.697344	0.118833	0.287867	0.126802	0.327262	5.81	0.633826	0.00521753	9.53165	0.699839	0.0818968				c3	Urban
3	内蒙古	内蒙古2017	3	1	2017	0.0602295	0.0330593	0.275593	0.0647069	0.665821	0.122961	0.286129	0.145127	0.304061	5.99	0.646116	0.00502677	9.60899	0.805407	0.0828515				c4	Open
3	内蒙古	内蒙古2018	3	1	2018	0.0617976	0.0352506	0.289538	0.0688002	0.665512	0.128862	0.292847	0.15258	0.299332	6.18	0.655244	0.00489886	9.68911	0.91673	0.0867688				c5	lnGDP
3	内蒙古	内蒙古2019	3	1	2019	0.0706238	0.0376772	0.3083	0.0746938	0.674117	0.138867	0.305962	0.151882	0.296349	5.81	0.664596	0.00395671	9.75339	1.02134	0.0941676				m1	HC
3	内蒙古	内蒙古2020	3	1	2020	0.0803033	0.041305	0.352916	0.0848762	0.666293	0.158175	0.324639	0.154406	0.305375	5.44	0.67499	0.00384878	9.75603	1.0909	0.106727				D1	Independent variables calculated by the entropy weighting method
3	内蒙古	内蒙古2021	3	1	2021	0.0843493	0.0476206	0.325875	0.0862439	0.716768	0.152615	0.330741	0.168506	0.247547	5.07	0.682083	0.00433933	9.96015	1.18317	0.106715
3	内蒙古	内蒙古2022	3	1	2022	0.0929393	0.0487633	0.347917	0.0923995	0.713157	0.163207	0.341163	0.171899	0.251731	4.7	0.685964	0.00521468	10.06	1.29319	0.113956
4	北京	北京2014	1	1	2014	0.302206	0.103935	0.117681	0.151763	0.885512	0.174607	0.393213	0.171345	0.19736	9.21	0.865039	0.247842	10.04	1.10345	0.176434
4	北京	北京2015	1	1	2015	0.320575	0.106236	0.0998985	0.156912	0.856651	0.17557	0.387817	0.18389	0.231554	9.19	0.867002	0.188287	10.1178	1.12737	0.1811
4	北京	北京2016	1	1	2016	0.350856	0.1067	0.112027	0.171582	0.849381	0.189861	0.401577	0.183644	0.236926	9.17	0.867426	0.170465	10.2051	1.16005	0.194056
4	北京	北京2017	1	1	2017	0.385817	0.112116	0.104298	0.186321	0.823126	0.200744	0.406494	0.191407	0.228375	9.24	0.869189	0.157849	10.305	1.21789	0.207759
4	北京	北京2018	1	1	2018	0.415088	0.115222	0.119173	0.203801	0.825095	0.216494	0.422644	0.201804	0.225682	9.24	0.870894	0.156952	10.4075	1.33794	0.222081
4	北京	北京2019	1	1	2019	0.466214	0.11715	0.156504	0.22696	0.829057	0.246622	0.452177	0.219778	0.209005	9.51	0.873516	0.149852	10.4757	1.42093	0.247297
4	北京	北京2020	1	1	2020	0.504874	0.111774	0.190916	0.243177	0.820477	0.269188	0.46996	0.195755	0.197983	9.78	0.875286	0.156088	10.4897	1.45656	0.264107
4	北京	北京2021	1	1	2021	0.560624	0.127669	0.175225	0.342318	0.807175	0.287839	0.482013	0.224479	0.175539	10.05	0.875286	0.181987	10.6224	1.51508	0.288887
4	北京	北京2022	1	1	2022	0.625198	0.128466	0.14591	0.376755	0.757499	0.299858	0.476594	0.206151	0.179802	10.32	0.875916	0.156265	10.6344	1.59369	0.307285
5	吉林	吉林2014	1	0	2014	0.0573035	0.0729713	0.134056	0.0594313	0.935793	0.0881103	0.287146	0.125872	0.292304	7.32	0.56813	0.0887131	9.20698	0.901953	0.0775393
5	吉林	吉林2015	1	0	2015	0.0622983	0.0838333	0.170602	0.0702011	0.911421	0.105578	0.310203	0.136456	0.321132	7.62	0.576349	0.0669129	9.21214	0.946672	0.0905771
5	吉林	吉林2016	1	0	2016	0.0710424	0.0847224	0.182306	0.0752933	0.915277	0.11269	0.321159	0.137486	0.343923	7.66	0.587456	0.0641205	9.25215	1.01029	0.0960395
5	吉林	吉林2017	1	0	2017	0.074072	0.0862605	0.147399	0.0738317	0.955585	0.102577	0.313084	0.141193	0.341121	8.36	0.596991	0.065641	9.29853	1.10786	0.0920696
5	吉林	吉林2018	1	0	2018	0.076646	0.0884139	0.222702	0.0876654	0.88743	0.129254	0.33868	0.168929	0.336739	8.26	0.608696	0.0660014	9.32846	1.28092	0.106487
5	吉林	吉林2019	1	0	2019	0.0908988	0.106763	0.23203	0.100136	0.915107	0.143231	0.362038	0.177872	0.335421	7.48	0.616422	0.0532256	9.36963	1.47798	0.121891
5	吉林	吉林2020	1	0	2020	0.0944204	0.109992	0.240729	0.103419	0.914692	0.148381	0.368405	0.182954	0.336747	6.7	0.626511	0.0538166	9.41377	1.60529	0.12613
5	吉林	吉林2021	1	0	2021	0.0821212	0.110129	0.265898	0.107482	0.877282	0.152716	0.366026	0.185458	0.280834	5.92	0.633684	0.0593339	9.48523	1.74966	0.126008
5	吉林	吉林2022	1	0	2022	0.0794741	0.114832	0.230303	0.103676	0.905027	0.141536	0.357902	0.193277	0.315492	5.14	0.637138	0.0521087	9.45861	1.91626	0.121434
6	四川	四川2014	3	0	2014	0.0763251	0.0709921	0.228578	0.080818	0.857088	0.125298	0.327707	0.373906	0.235248	8.29	0.465045	0.0851148	10.2713	0.580208	0.0989807
6	四川	四川2015	3	0	2015	0.0850026	0.0730373	0.274766	0.0909769	0.828212	0.144269	0.345666	0.379974	0.2471	8.59	0.482674	0.0630943	10.3203	0.634342	0.110686
6	四川	四川2016	3	0	2016	0.0933965	0.0766094	0.311084	0.100238	0.814189	0.160363	0.361339	0.423322	0.241679	8.13	0.500061	0.0674715	10.4085	0.703094	0.121389
6	四川	四川2017	3	0	2017	0.108953	0.0844413	0.364669	0.11633	0.804764	0.186021	0.386915	0.458549	0.229382	8.55	0.517795	0.0876215	10.5428	0.795048	0.139535
6	四川	四川2018	3	0	2018	0.148131	0.0987832	0.383524	0.137909	0.845641	0.210146	0.421554	0.499601	0.226271	9.01	0.535032	0.0982658	10.6667	0.892967	0.163421
6	四川	四川2019	3	0	2019	0.165562	0.102413	0.478889	0.157377	0.807352	0.248954	0.448323	0.533503	0.223195	9.06	0.553586	0.102219	10.7443	0.979384	0.187132
6	四川	四川2020	3	0	2020	0.177448	0.116087	0.501907	0.169693	0.821622	0.265147	0.466745	0.489418	0.23089	9.11	0.567316	0.12204	10.7894	1.05679	0.20172
6	四川	四川2021	3	0	2021	0.191993	0.133311	0.594202	0.213611	0.808342	0.306502	0.497753	0.534969	0.20736	9.16	0.578237	0.0783687	10.8984	1.15546	0.230429
6	四川	四川2022	3	0	2022	0.217179	0.129874	0.596732	0.224138	0.814619	0.314595	0.506236	0.533149	0.210468	9.21	0.583473	0.109224	10.9439	1.25511	0.238118
7	天津	天津2014	1	1	2014	0.190991	0.0780604	0.108957	0.0785176	0.932938	0.126003	0.34286	0.0915529	0.271103	11.01	0.825752	0.520842	9.27243	1.21725	0.123175
7	天津	天津2015	1	1	2015	0.213356	0.0850004	0.118855	0.0878507	0.928851	0.13907	0.35941	0.0927667	0.297105	10.46	0.829048	0.442487	9.29464	1.267	0.136068
7	天津	天津2016	1	1	2016	0.212733	0.0880259	0.122149	0.0912626	0.93466	0.140969	0.362986	0.102499	0.322329	10.3	0.832987	0.352384	9.34812	1.34489	0.137846
7	天津	天津2017	1	1	2017	0.176997	0.0727351	0.11183	0.0833132	0.936903	0.120521	0.33603	0.102936	0.263645	10.28	0.835461	0.344522	9.42952	1.47312	0.116137
7	天津	天津2018	1	1	2018	0.185814	0.0766377	0.145994	0.093233	0.93743	0.136149	0.357253	0.115712	0.232222	10.4	0.839479	0.318616	9.50024	1.78565	0.126792
7	天津	天津2019	1	1	2019	0.189023	0.0886629	0.235992	0.115214	0.923595	0.171226	0.397673	0.125267	0.252976	9.42	0.843321	0.271917	9.55077	2.10522	0.148609
7	天津	天津2020	1	1	2020	0.202278	0.0940595	0.247445	0.122408	0.92464	0.181261	0.409391	0.128019	0.224968	8.44	0.847152	0.281654	9.54738	2.46251	0.157792
7	天津	天津2021	1	1	2021	0.223367	0.108659	0.20908	0.13628	0.952734	0.180369	0.41454	0.135331	0.20099	7.46	0.848507	0.304525	9.66047	2.58802	0.165918
7	天津	天津2022	1	1	2022	0.252515	0.100504	0.209927	0.141195	0.930752	0.187649	0.417917	0.131196	0.169216	6.48	0.851064	0.264	9.68857	2.75627	0.172465
8	宁夏	宁夏2014	3	0	2014	0.0475836	0.0255878	0.270213	0.0563426	0.603123	0.114462	0.262744	0.0480531	0.404402	5.98	0.548673	0.0102887	7.81355	0.695658	0.0738938
8	宁夏	宁夏2015	3	0	2015	0.0528842	0.0269123	0.31839	0.0651199	0.578691	0.132729	0.277144	0.0505759	0.441378	6.25	0.570175	0.0103561	7.85531	0.75142	0.0843864
8	宁夏	宁夏2016	3	0	2016	0.0616437	0.0253332	0.279485	0.0608411	0.620971	0.122154	0.275416	0.055576	0.451046	6.8	0.58705	0.0115159	7.93071	0.813471	0.0802869
8	宁夏	宁夏2017	3	0	2017	0.0683638	0.0247674	0.297599	0.0648027	0.610975	0.130243	0.282091	0.0626671	0.428954	7.36	0.609929	0.0142423	8.071	0.90948	0.0853954
8	宁夏	宁夏2018	3	0	2018	0.0818696	0.0298191	0.299458	0.0699325	0.657318	0.137049	0.300141	0.0674878	0.404268	7.51	0.621127	0.0143919	8.16343	1.00405	0.0929126
8	宁夏	宁夏2019	3	0	2019	0.0895899	0.0315402	0.31266	0.0743741	0.663601	0.144597	0.309765	0.0812411	0.383697	6.59	0.635983	0.0106372	8.22911	1.10896	0.09866
8	宁夏	宁夏2020	3	0	2020	0.100027	0.0363256	0.327758	0.0813473	0.685163	0.154703	0.325572	0.0798078	0.374178	5.67	0.649098	0.00547615	8.28306	1.18742	0.107155
8	宁夏	宁夏2021	3	0	2021	0.106337	0.0434004	0.284481	0.080791	0.756526	0.144739	0.330906	0.0841216	0.311209	4.75	0.66069	0.0082739	8.43124	1.32781	0.10562
8	宁夏	宁夏2022	3	0	2022	0.109311	0.0515803	0.264682	0.0819601	0.805572	0.141858	0.338048	0.0894532	0.311063	3.83	0.663462	0.00710474	8.5379	1.47812	0.107322
9	安徽	安徽2014	2	0	2014	0.108507	0.0860005	0.140182	0.0780392	0.980309	0.111563	0.330706	0.243003	0.207112	8.84	0.49308	0.0443169	10.0221	0.529116	0.102945
9	安徽	安徽2015	2	0	2015	0.115421	0.0894129	0.216048	0.0915783	0.931193	0.140294	0.361443	0.252322	0.219838	8.95	0.509732	0.038378	10.0788	0.576882	0.119598
9	安徽	安徽2016	2	0	2016	0.122948	0.0932246	0.254388	0.101297	0.910797	0.156854	0.377971	0.259221	0.209937	8.49	0.526272	0.0358446	10.1776	0.620098	0.130444
9	安徽	安徽2017	2	0	2017	0.132378	0.0999406	0.260433	0.107723	0.919556	0.16425	0.388635	0.275384	0.20905	8.74	0.542843	0.0409621	10.2981	0.671234	0.13801
9	安徽	安徽2018	2	0	2018	0.142242	0.11371	0.343254	0.128527	0.886528	0.199735	0.420798	0.307955	0.193237	8.86	0.556452	0.040904	10.4344	0.788091	0.161833
9	安徽	安徽2019	2	0	2019	0.162373	0.120989	0.390452	0.143603	0.878059	0.224605	0.44409	0.325946	0.200627	9.19	0.570256	0.0379987	10.5145	0.974298	0.180276
9	安徽	安徽2020	2	0	2020	0.189517	0.139286	0.386528	0.158809	0.90962	0.238444	0.465718	0.32584	0.196356	9.52	0.583292	0.0421386	10.547	1.17498	0.198026
9	安徽	安徽2021	2	0	2021	0.267203	0.160853	0.394546	0.206068	0.936959	0.274201	0.506868	0.348086	0.178339	9.85	0.59398	0.0457112	10.6588	1.33111	0.237224
9	安徽	安徽2022	2	0	2022	0.333061	0.167436	0.40707	0.233277	0.935958	0.302522	0.532117	0.346818	0.187855	10.18	0.601599	0.0441071	10.7057	1.40829	0.265785
10	山东	山东2014	1	1	2014	0.197067	0.106276	0.228098	0.117647	0.950728	0.177147	0.410388	0.366168	0.141356	9.48	0.547716	0.150945	10.8352	0.574127	0.158608
10	山东	山东2015	1	1	2015	0.208453	0.109352	0.286145	0.130862	0.928098	0.201317	0.432252	0.409477	0.149217	9.73	0.569734	0.119946	10.9203	0.634823	0.173732
10	山东	山东2016	1	1	2016	0.21989	0.119769	0.333037	0.145753	0.919708	0.224232	0.454123	0.434399	0.148993	9.19	0.591297	0.10048	10.9813	0.708986	0.190551
10	山东	山东2017	1	1	2017	0.231194	0.128807	0.358816	0.156712	0.919247	0.239606	0.469315	0.463393	0.146931	9.49	0.607894	0.0956202	11.0511	0.786722	0.203165
10	山东	山东2018	1	1	2018	0.24021	0.140051	0.439863	0.179583	0.898063	0.273375	0.495487	0.502298	0.151555	9.73	0.614568	0.0921386	11.1072	0.903569	0.225181
10	山东	山东2019	1	1	2019	0.233382	0.142791	0.458112	0.1854	0.892045	0.278095	0.49807	0.519571	0.15225	10.1	0.618642	0.0760103	11.1639	1.05209	0.227101
10	山东	山东2020	1	1	2020	0.307656	0.190216	0.551709	0.241486	0.91015	0.34986	0.564292	0.490286	0.15431	10.47	0.630497	0.0695413	11.1954	1.15798	0.291682
10	山东	山东2021	1	1	2021	0.381662	0.238162	0.539064	0.306695	0.947277	0.386296	0.604921	0.54411	0.141335	10.84	0.63943	0.0784502	11.3251	1.26201	0.338822
10	山东	山东2022	1	1	2022	0.445197	0.249242	0.551708	0.337211	0.94881	0.415382	0.627789	0.524628	0.138491	11.21	0.64538	0.0731103	11.3803	1.36303	0.368739
11	山西	山西2014	2	0	2014	0.0726017	0.0406052	0.270948	0.0678864	0.72458	0.128052	0.304604	0.170874	0.255094	6.2	0.543084	0.0409163	9.40052	0.808478	0.0900877
11	山西	山西2015	2	0	2015	0.0681264	0.0350759	0.277102	0.066914	0.687561	0.126768	0.29523	0.174913	0.28919	6.52	0.558681	0.0460129	9.37893	0.875601	0.0868668
11	山西	山西2016	2	0	2016	0.0698288	0.037263	0.306567	0.0728441	0.672602	0.137886	0.304537	0.182418	0.28702	6.06	0.572567	0.0613954	9.38819	0.9362	0.0934
11	山西	山西2017	2	0	2017	0.0770328	0.040639	0.381388	0.0874852	0.637721	0.166353	0.32571	0.193367	0.259344	6.9	0.58604	0.0502872	9.58082	1.02089	0.109965
11	山西	山西2018	2	0	2018	0.0844235	0.0513328	0.352431	0.0897284	0.707694	0.162729	0.339356	0.208929	0.268447	7.18	0.598515	0.0548342	9.67772	1.132	0.112921
11	山西	山西2019	2	0	2019	0.0856696	0.0533853	0.35306	0.0911423	0.715188	0.164038	0.342518	0.216863	0.277731	6.74	0.612811	0.0503395	9.73871	1.25715	0.114453
11	山西	山西2020	2	0	2020	0.0890332	0.060206	0.473013	0.111518	0.65742	0.207417	0.36927	0.219816	0.286554	6.3	0.625215	0.0507042	9.78895	1.34895	0.138786
11	山西	山西2021	2	0	2021	0.0989099	0.0638971	0.446404	0.114443	0.69583	0.20307	0.375902	0.235046	0.220662	5.86	0.634195	0.0514525	10.0376	1.47698	0.13965
11	山西	山西2022	2	0	2022	0.104317	0.0604471	0.361701	0.104205	0.750087	0.175489	0.362811	0.236727	0.229695	5.42	0.639471	0.0351923	10.1497	1.62846	0.12588
12	广东	广东2014	1	1	2014	0.290024	0.181595	0.261695	0.194873	0.980864	0.244438	0.489654	0.517133	0.134256	10.45	0.686222	0.618447	11.1298	0.612576	0.233264
12	广东	广东2015	1	1	2015	0.302741	0.206771	0.329596	0.220326	0.980583	0.279702	0.523709	0.519245	0.17165	11.08	0.695068	0.519999	11.2217	0.661255	0.261103
12	广东	广东2016	1	1	2016	0.31867	0.24129	0.438032	0.257776	0.970785	0.332664	0.568283	0.55078	0.163651	10.49	0.701461	0.409823	11.3165	0.71207	0.301281
12	广东	广东2017	1	1	2017	0.3485	0.303201	0.469598	0.302222	0.98315	0.373766	0.606192	0.556545	0.164077	10.61	0.707438	0.368226	11.4257	0.777845	0.346804
12	广东	广东2018	1	1	2018	0.450638	0.389765	0.49938	0.379462	0.994888	0.446594	0.666567	0.590969	0.157379	10.85	0.718092	0.351334	11.5124	0.819482	0.429479
12	广东	广东2019	1	1	2019	0.511217	0.435558	0.533498	0.420627	0.996263	0.493425	0.701128	0.661328	0.160185	11.34	0.726479	0.288267	11.5898	0.850059	0.478576
12	广东	广东2020	1	1	2020	0.598487	0.506997	0.578676	0.484812	0.997477	0.561387	0.748312	0.639754	0.15682	11.83	0.741524	0.259606	11.6187	0.949447	0.551272
12	广东	广东2021	1	1	2021	0.654266	0.582722	0.616	0.652136	0.998882	0.617663	0.785476	0.700656	0.146304	12.32	0.746295	0.280674	11.7338	1.02121	0.613573
12	广东	广东2022	1	1	2022	0.682162	0.607884	0.620659	0.697001	0.99873	0.636902	0.797554	0.697075	0.143098	12.81	0.747808	0.251914	11.7715	1.11383	0.636307
13	广西	广西2014	3	0	2014	0.0385909	0.0830541	0.141894	0.0606638	0.875414	0.0878462	0.277312	0.185865	0.256097	7.77	0.465409	0.055867	9.51693	0.530149	0.0770516
13	广西	广西2015	3	0	2015	0.0395449	0.0844698	0.199493	0.0708054	0.809985	0.107836	0.295542	0.197646	0.274737	7.61	0.479942	0.0500373	9.60223	0.590128	0.0876091
13	广西	广西2016	3	0	2016	0.0465875	0.0836323	0.227799	0.0771667	0.80528	0.11934	0.310003	0.20741	0.275598	7.51	0.492485	0.043269	9.68761	0.673714	0.0943894
13	广西	广西2017	3	0	2017	0.0518057	0.0869591	0.241724	0.0819179	0.81118	0.12683	0.320751	0.236558	0.275905	7.72	0.505808	0.05691	9.78643	0.781034	0.100141
13	广西	广西2018	3	0	2018	0.0571823	0.0878814	0.255837	0.0869165	0.813689	0.133633	0.329752	0.252094	0.270572	7.8	0.518294	0.0580097	9.8847	0.941024	0.104826
13	广西	广西2019	3	0	2019	0.0658265	0.0936046	0.348516	0.104611	0.761979	0.169316	0.359187	0.270194	0.275507	7.27	0.529707	0.0375668	9.9635	1.14306	0.125986
13	广西	广西2020	3	0	2020	0.0716414	0.103159	0.394761	0.116671	0.752631	0.189854	0.378008	0.267966	0.27935	6.74	0.541941	0.0364893	10.0043	1.28902	0.140292
13	广西	广西2021	3	0	2021	0.121675	0.109451	0.37893	0.13501	0.843487	0.203352	0.414156	0.28556	0.230335	6.21	0.550725	0.0453024	10.135	1.47654	0.158413
13	广西	广西2022	3	0	2022	0.0904149	0.108705	0.389391	0.127175	0.797368	0.19617	0.3955	0.288598	0.225055	5.68	0.556568	0.0466175	10.173	1.61578	0.148716
14	新疆	新疆2014	3	0	2014	0.0329116	0.0066872	0.264922	0.0470653	0.38201	0.101507	0.196918	0.139464	0.358119	4.08	0.467957	0.00163987	9.13395	0.460168	0.058745
14	新疆	新疆2015	3	0	2015	0.0393832	0.0072172	0.29011	0.0528462	0.387804	0.112237	0.208629	0.136096	0.408822	4.86	0.487631	0.00193426	9.13851	0.505182	0.0654632
14	新疆	新疆2016	3	0	2016	0.0449381	0.0095352	0.301013	0.0573408	0.426391	0.118495	0.224779	0.144764	0.429689	4.45	0.504119	0.00145393	9.17272	0.563861	0.0703496
14	新疆	新疆2017	3	0	2017	0.0479091	0.0076368	0.287567	0.0559724	0.412769	0.114371	0.217276	0.151409	0.415527	5.29	0.518952	0.000929172	9.32008	0.659294	0.0682631
14	新疆	新疆2018	3	0	2018	0.0533222	0.359927	0.339014	0.210028	0.7445	0.250755	0.432073	0.166874	0.39131	5.32	0.540079	0.000935248	9.45793	0.762175	0.247872
14	新疆	新疆2019	3	0	2019	0.0598565	0.0079424	0.309149	0.0632948	0.420001	0.125649	0.229723	0.192594	0.390928	5.45	0.555295	0.00091974	9.51761	0.888554	0.0762158
14	新疆	新疆2020	3	0	2020	0.0652367	0.0098902	0.348809	0.0717595	0.430443	0.141312	0.246631	0.177728	0.400933	5.58	0.565251	0.000748784	9.53247	0.999392	0.0856254
14	新疆	新疆2021	3	0	2021	0.0739681	0.0184309	0.362339	0.0828434	0.521509	0.151579	0.281158	0.202415	0.329637	5.71	0.572422	0.000492065	9.69963	1.16167	0.09506
14	新疆	新疆2022	3	0	2022	0.0778162	0.0259396	0.390262	0.0923407	0.560844	0.164672	0.303901	0.201581	0.378846	5.84	0.579049	0.000854428	9.8005	1.3828	0.104653
15	江苏	江苏2014	1	1	2014	0.295283	0.142049	0.276284	0.173685	0.951337	0.237872	0.475706	0.362326	0.130686	10.73	0.657046	0.386329	11.0795	0.753205	0.218553
15	江苏	江苏2015	1	1	2015	0.308176	0.150368	0.369344	0.195835	0.933852	0.275963	0.50765	0.376938	0.135955	10.58	0.674925	0.338927	11.174	0.79875	0.242527
15	江苏	江苏2016	1	1	2016	0.320907	0.16176	0.424681	0.213956	0.927082	0.302449	0.529524	0.408791	0.129048	9.64	0.689297	0.301724	11.2561	0.867028	0.261671
15	江苏	江苏2017	1	1	2017	0.334893	0.186593	0.439187	0.233292	0.941953	0.320224	0.549214	0.436789	0.123688	9.66	0.701769	0.314185	11.3606	0.951649	0.280952
15	江苏	江苏2018	1	1	2018	0.352972	0.241689	0.527586	0.27672	0.950889	0.374082	0.596415	0.453319	0.125069	9.75	0.711935	0.313578	11.4426	1.03078	0.328454
15	江苏	江苏2019	1	1	2019	0.409776	0.273023	0.504673	0.303619	0.969207	0.395824	0.619383	0.478253	0.127447	11.49	0.724643	0.272427	11.4994	1.0877	0.359824
15	江苏	江苏2020	1	1	2020	0.461319	0.368521	0.536363	0.365042	0.988356	0.455401	0.670894	0.467875	0.133079	13.23	0.734458	0.251505	11.5406	1.14649	0.429187
15	江苏	江苏2021	1	1	2021	0.528235	0.439686	0.568293	0.478555	0.994299	0.512071	0.713549	0.517613	0.124244	14.97	0.739447	0.258464	11.6733	1.23425	0.492348
15	江苏	江苏2022	1	1	2022	0.573155	0.421816	0.608113	0.505771	0.987699	0.534361	0.72649	0.49183	0.122053	16.71	0.744216	0.241178	11.7125	1.32967	0.506271
16	江西	江西2014	2	0	2014	0.0594377	0.0893671	0.1249	0.0657924	0.95596	0.0912349	0.295325	0.245797	0.247814	7.77	0.50558	0.0601536	9.65936	0.74313	0.084652
16	江西	江西2015	2	0	2015	0.0656646	0.0945543	0.176425	0.0768335	0.918632	0.112215	0.321067	0.259813	0.262951	8.32	0.523077	0.0544676	9.728	0.833785	0.097882
16	江西	江西2016	2	0	2016	0.0756862	0.109104	0.198129	0.0883249	0.923172	0.12764	0.343269	0.271258	0.251101	8.55	0.539813	0.0453205	9.81949	0.930488	0.112013
16	江西	江西2017	2	0	2017	0.0889479	0.118677	0.254114	0.103054	0.902752	0.153913	0.372753	0.302641	0.252908	8.82	0.557083	0.0457408	9.91397	1.0148	0.130579
16	江西	江西2018	2	0	2018	0.107158	0.133938	0.237518	0.112333	0.943361	0.159538	0.387946	0.345155	0.249489	8.95	0.573454	0.0445812	10.0308	1.15045	0.141608
16	江西	江西2019	2	0	2019	0.123705	0.145858	0.305769	0.13066	0.921382	0.191777	0.420357	0.32971	0.258918	9.06	0.590788	0.0390291	10.1132	1.33907	0.164497
16	江西	江西2020	2	0	2020	0.139062	0.153483	0.330476	0.141893	0.923467	0.207674	0.437927	0.315009	0.258866	9.17	0.604337	0.03633	10.1574	1.52749	0.17769
16	江西	江西2021	2	0	2021	0.149374	0.166331	0.407531	0.167163	0.897382	0.241079	0.465123	0.344189	0.227267	9.28	0.614567	0.0424445	10.3032	1.71056	0.200274
16	江西	江西2022	2	0	2022	0.172624	0.159313	0.312021	0.158268	0.953767	0.214653	0.45247	0.34229	0.233521	9.39	0.620804	0.0470683	10.3486	1.92257	0.18932
17	河北	河北2014	1	0	2014	0.0766162	0.0595882	0.255106	0.0747954	0.806617	0.130437	0.324365	0.251651	0.185542	6.97	0.49365	0.0466769	10.135	0.584851	0.0980014
17	河北	河北2015	1	0	2015	0.0845136	0.0665602	0.305181	0.0867784	0.787312	0.152085	0.346032	0.258104	0.213353	7.59	0.516678	0.0379276	10.1811	0.620136	0.11244
17	河北	河北2016	1	0	2016	0.0936084	0.0675712	0.356226	0.0974119	0.760135	0.172468	0.362076	0.296673	0.212457	7.2	0.538712	0.028109	10.2568	0.680066	0.124601
17	河北	河北2017	1	0	2017	0.105261	0.0771099	0.38626	0.108786	0.772165	0.189544	0.382569	0.309822	0.216678	7.64	0.55743	0.0246991	10.3301	0.77253	0.138283
17	河北	河北2018	1	0	2018	0.119481	0.0896664	0.385753	0.117925	0.809263	0.1983	0.400596	0.344422	0.237769	8.1	0.573256	0.0218582	10.3888	0.915308	0.149265
17	河北	河北2019	1	0	2019	0.134433	0.0999601	0.405864	0.128793	0.82478	0.213419	0.419552	0.34219	0.237546	8.49	0.587753	0.0175887	10.4625	1.07952	0.162834
17	河北	河北2020	1	0	2020	0.150116	0.117595	0.451051	0.146318	0.833457	0.239587	0.446862	0.334658	0.250537	8.88	0.60075	0.0172048	10.4917	1.21722	0.184341
17	河北	河北2021	1	0	2021	0.163434	0.133477	0.442437	0.158048	0.863918	0.246449	0.461424	0.374395	0.219031	9.27	0.611439	0.022707	10.6065	1.33029	0.195258
17	河北	河北2022	1	0	2022	0.194942	0.138374	0.464501	0.1725	0.873373	0.265939	0.481938	0.360919	0.221626	9.66	0.616577	0.0218185	10.6451	1.42646	0.212423
18	河南	河南2014	2	0	2014	0.0980774	0.0592442	0.243222	0.0809541	0.840512	0.133515	0.334993	0.323276	0.174367	8.27	0.450492	0.0907117	10.4509	0.543859	0.103469
18	河南	河南2015	2	0	2015	0.10316	0.0684119	0.293867	0.0937141	0.821971	0.155146	0.357108	0.340754	0.183349	8.37	0.470158	0.100574	10.5209	0.589848	0.118059
18	河南	河南2016	2	0	2016	0.111146	0.074193	0.35235	0.107021	0.79616	0.17923	0.377751	0.355959	0.185189	8.2	0.48783	0.0880758	10.6028	0.658375	0.13335
18	河南	河南2017	2	0	2017	0.115952	0.0859187	0.311705	0.107039	0.852224	0.171192	0.38196	0.409634	0.18328	8.43	0.505647	0.0852556	10.7105	0.75873	0.133951
18	河南	河南2018	2	0	2018	0.127275	0.0967929	0.335115	0.118964	0.860652	0.186394	0.400526	0.432849	0.184591	8.61	0.522405	0.0764461	10.8185	0.966569	0.147061
18	河南	河南2019	2	0	2019	0.142141	0.105275	0.33646	0.126348	0.88063	0.194625	0.413996	0.448965	0.18921	8.61	0.540147	0.068004	10.8915	1.19864	0.156621
18	河南	河南2020	2	0	2020	0.157652	0.12408	0.344392	0.139205	0.904924	0.208708	0.434586	0.449002	0.191168	8.61	0.55427	0.079045	10.9015	1.42083	0.172459
18	河南	河南2021	2	0	2021	0.179854	0.142266	0.456856	0.176422	0.874039	0.259659	0.476395	0.478104	0.168487	8.61	0.564505	0.0724755	10.9694	1.57828	0.207682
18	河南	河南2022	2	0	2022	0.210441	0.139384	0.43743	0.183333	0.89212	0.262418	0.483848	0.47736	0.182871	8.61	0.570604	0.068769	10.972	1.69984	0.213914
19	浙江	浙江2014	1	1	2014	0.212759	0.172273	0.227129	0.156881	0.993226	0.204054	0.450191	0.307339	0.128914	10.33	0.649576	0.17312	10.5972	0.555997	0.195698
19	浙江	浙江2015	1	1	2015	0.229917	0.184275	0.343869	0.18444	0.966557	0.252687	0.494203	0.325507	0.152754	10.49	0.663158	0.138472	10.6807	0.588062	0.226873
19	浙江	浙江2016	1	1	2016	0.243156	0.190026	0.377234	0.197672	0.959805	0.270138	0.509196	0.333391	0.147591	10.43	0.677207	0.114074	10.7633	0.625772	0.239849
19	浙江	浙江2017	1	1	2017	0.260021	0.197018	0.400796	0.212383	0.957628	0.285945	0.523286	0.376179	0.1437	10.56	0.689141	0.110475	10.8667	0.676234	0.253082
19	浙江	浙江2018	1	1	2018	0.305858	0.235622	0.469323	0.254292	0.959822	0.336934	0.56868	0.388255	0.148778	10.8	0.700143	0.10738	10.9682	0.732067	0.299204
19	浙江	浙江2019	1	1	2019	0.355039	0.249694	0.548157	0.286716	0.949576	0.384297	0.604085	0.460235	0.160946	10.83	0.715765	0.0946457	11.0423	0.788102	0.336437
19	浙江	浙江2020	1	1	2020	0.404027	0.287677	0.582137	0.325847	0.959665	0.424613	0.638347	0.421082	0.155853	10.86	0.721707	0.0868245	11.0773	0.829261	0.377654
19	浙江	浙江2021	1	1	2021	0.43653	0.329305	0.560931	0.412348	0.976864	0.442255	0.657285	0.472734	0.148764	10.89	0.726606	0.0991374	11.2124	0.883124	0.405644
19	浙江	浙江2022	1	1	2022	0.489283	0.334857	0.532314	0.4419	0.980796	0.452151	0.665934	0.467511	0.153954	10.92	0.733769	0.0923955	11.2652	0.928806	0.422254
20	海南	海南2014	1	0	2014	0.043161	0.0671338	0.0793178	0.0491759	0.969144	0.0632042	0.247495	0.089244	0.318858	7.14	0.53312	0.263319	8.14584	0.702008	0.0606612
20	海南	海南2015	1	0	2015	0.04771	0.0669537	0.110396	0.0551926	0.94175	0.0750201	0.265801	0.0945991	0.331913	6.59	0.549206	0.202148	8.22529	0.729051	0.0673332
20	海南	海南2016	1	0	2016	0.0479738	0.0672477	0.127656	0.0588347	0.918985	0.080959	0.272764	0.100715	0.336531	6.2	0.567398	0.126483	8.31635	0.782518	0.0704264
20	海南	海南2017	1	0	2017	0.0519981	0.0660806	0.142609	0.0620385	0.90727	0.086896	0.280781	0.104178	0.321061	6.5	0.580247	0.108303	8.41128	0.813664	0.0737679
20	海南	海南2018	1	0	2018	0.0601788	0.069934	0.110222	0.0609648	0.966284	0.0801115	0.278227	0.111668	0.344411	6.72	0.59165	0.12841	8.49917	0.91092	0.0731516
20	海南	海南2019	1	0	2019	0.0641517	0.0702036	0.128496	0.0650516	0.951109	0.087617	0.288675	0.126192	0.348653	5.94	0.59397	0.0989911	8.58126	1.05149	0.0777147
20	海南	海南2020	1	0	2020	0.0689351	0.0730872	0.130481	0.0679491	0.957251	0.0908344	0.294875	0.130243	0.354364	5.16	0.602767	0.0563548	8.62447	1.18428	0.0811224
20	海南	海南2021	1	0	2021	0.0768436	0.0758048	0.159277	0.0771556	0.938044	0.103975	0.312303	0.137594	0.303097	4.38	0.609804	0.055279	8.78019	1.28116	0.0899976
20	海南	海南2022	1	0	2022	0.0797991	0.0812047	0.113374	0.0738336	0.98659	0.0914592	0.300388	0.143703	0.304426	3.6	0.614411	0.0897127	8.83777	1.39944	0.0860349
21	湖北	湖北2014	2	1	2014	0.126447	0.0874463	0.174768	0.0892469	0.961436	0.129554	0.352927	0.258256	0.174709	8.78	0.557256	0.0368352	10.2486	0.962167	0.115722
21	湖北	湖北2015	2	1	2015	0.140447	0.092015	0.222748	0.102037	0.9375	0.151737	0.377165	0.272226	0.20211	8.87	0.571795	0.0289893	10.3204	0.99558	0.130821
21	湖北	湖北2016	2	1	2016	0.155291	0.098506	0.263533	0.11565	0.922929	0.172443	0.39894	0.28998	0.192576	8.63	0.585726	0.0228519	10.4149	1.04689	0.14595
21	湖北	湖北2017	2	1	2017	0.163107	0.10458	0.271402	0.122562	0.927482	0.179696	0.408247	0.314557	0.182658	8.67	0.598747	0.0234254	10.525	1.12572	0.152939
21	湖北	湖北2018	2	1	2018	0.182813	0.121865	0.26369	0.135251	0.952397	0.189456	0.424779	0.32725	0.172725	8.95	0.609937	0.0231902	10.6459	1.22728	0.166941
21	湖北	湖北2019	2	1	2019	0.204627	0.134569	0.271738	0.14799	0.960461	0.203644	0.442258	0.33884	0.175443	9.44	0.618357	0.0212583	10.7239	1.30474	0.1821
21	湖北	湖北2020	2	1	2020	0.230358	0.155119	0.324653	0.171111	0.956341	0.23671	0.475789	0.329558	0.196326	9.93	0.628895	0.0205647	10.6691	1.3806	0.209846
21	湖北	湖北2021	2	1	2021	0.26962	0.180265	0.342033	0.209567	0.966833	0.263973	0.505191	0.350754	0.158385	10.42	0.640823	0.0221	10.8216	1.47083	0.238705
21	湖北	湖北2022	2	1	2022	0.32988	0.185691	0.340836	0.231248	0.964581	0.285469	0.524746	0.371673	0.163511	10.91	0.646646	0.0210463	10.8732	1.57371	0.262455
22	湖南	湖南2014	2	0	2014	0.0905097	0.091303	0.170288	0.0795592	0.954793	0.117367	0.334755	0.300058	0.193861	8.13	0.48979	0.0186645	10.1613	0.702403	0.104104
22	湖南	湖南2015	2	0	2015	0.0976463	0.0916589	0.200004	0.0860323	0.935657	0.12977	0.348453	0.320943	0.200736	8.72	0.507937	0.01565	10.259	0.770999	0.111724
22	湖南	湖南2016	2	0	2016	0.104217	0.0934858	0.236641	0.0940314	0.912457	0.144781	0.363465	0.33719	0.20546	8.18	0.526943	0.0145668	10.337	0.858759	0.120996
22	湖南	湖南2017	2	0	2017	0.120056	0.104286	0.263342	0.106871	0.915572	0.162561	0.385793	0.369807	0.203068	8.45	0.546208	0.0174363	10.429	0.97427	0.136215
22	湖南	湖南2018	2	0	2018	0.134394	0.112142	0.334479	0.124703	0.885332	0.193671	0.414082	0.379458	0.205881	8.68	0.560965	0.0179554	10.5004	1.09377	0.156847
22	湖南	湖南2019	2	0	2019	0.15216	0.121656	0.318989	0.131097	0.914701	0.197602	0.425143	0.40546	0.201394	8.75	0.574548	0.0142317	10.594	1.19885	0.165143
22	湖南	湖南2020	2	0	2020	0.184454	0.135672	0.362633	0.152377	0.916507	0.227586	0.45671	0.389022	0.202277	8.82	0.58766	0.0134224	10.6345	1.2821	0.190539
22	湖南	湖南2021	2	0	2021	0.227061	0.150021	0.379204	0.185322	0.930731	0.252095	0.484389	0.414338	0.182123	8.89	0.597101	0.0129056	10.7301	1.39305	0.215264
22	湖南	湖南2022	2	0	2022	0.314123	0.154756	0.378087	0.21389	0.934763	0.282322	0.513716	0.417318	0.189064	8.96	0.603119	0.0105558	10.7697	1.50718	0.248189
23	甘肃	甘肃2014	3	0	2014	0.0394078	0.0250633	0.16736	0.0396638	0.710188	0.0772771	0.234268	0.13746	0.389895	4.94	0.422758	0.000449137	8.78238	0.628242	0.0537114
23	甘肃	甘肃2015	3	0	2015	0.0442886	0.0228329	0.204585	0.0453392	0.653026	0.0905688	0.243195	0.148379	0.451196	5.43	0.442331	0.000409052	8.78823	0.649876	0.0605344
23	甘肃	甘肃2016	3	0	2016	0.0500601	0.0223928	0.217133	0.0488156	0.646824	0.0965286	0.249874	0.15708	0.456004	5.85	0.460714	0.000265913	8.84042	0.697314	0.0644453
23	甘肃	甘肃2017	3	0	2017	0.050644	0.0219469	0.225368	0.0509764	0.634692	0.0993195	0.251072	0.175176	0.450399	6.96	0.481364	0.000306106	8.90064	0.768407	0.0658019
23	甘肃	甘肃2018	3	0	2018	0.0551972	0.0262051	0.223408	0.0543793	0.675397	0.101603	0.261959	0.183111	0.465472	7.27	0.497018	0.000295505	9.00013	0.898111	0.0691348
23	甘肃	甘肃2019	3	0	2019	0.0596955	0.025177	0.224303	0.0554751	0.67532	0.103058	0.263813	0.181337	0.453254	6.58	0.506975	0.000416314	9.07318	1.05372	0.0703824
23	甘肃	甘肃2020	3	0	2020	0.0696058	0.0268408	0.248616	0.0627726	0.673307	0.115021	0.278288	0.18042	0.463646	5.89	0.522191	0.000553284	9.10272	1.21565	0.0787183
23	甘肃	甘肃2021	3	0	2021	0.0772216	0.0289993	0.300027	0.0743337	0.646783	0.135416	0.295947	0.195932	0.394363	5.2	0.533333	0.000635581	9.23264	1.32239	0.090967
23	甘肃	甘肃2022	3	0	2022	0.0828253	0.0308976	0.217367	0.0649913	0.745194	0.110363	0.286779	0.195937	0.38279	4.51	0.542135	0.000391046	9.31663	1.42767	0.0801727
24	福建	福建2014	1	1	2014	0.109326	0.111025	0.162623	0.0933383	0.98264	0.127658	0.354178	0.185912	0.132575	9.62	0.620025	0.214085	10.1243	0.596615	0.118969
24	福建	福建2015	1	1	2015	0.110234	0.120127	0.187474	0.100438	0.972185	0.139279	0.367973	0.194842	0.149204	10.3	0.632279	0.177581	10.1969	0.606966	0.127778
24	福建	福建2016	1	1	2016	0.116259	0.129194	0.220747	0.111312	0.959556	0.1554	0.386154	0.204098	0.144393	10.05	0.643924	0.142628	10.2958	0.638786	0.139776
24	福建	福建2017	1	1	2017	0.124765	0.133098	0.207846	0.115139	0.973513	0.155236	0.388747	0.223757	0.138411	10.21	0.657811	0.136508	10.4295	0.685516	0.142526
24	福建	福建2018	1	1	2018	0.138127	0.151813	0.282856	0.137948	0.948067	0.190932	0.42546	0.228651	0.124915	10.26	0.669834	0.125888	10.5633	0.817428	0.168669
24	福建	福建2019	1	1	2019	0.152828	0.155243	0.267077	0.14111	0.965218	0.191716	0.430171	0.244051	0.11997	10.15	0.678753	0.104951	10.6532	1.01373	0.17291
24	福建	福建2020	1	1	2020	0.169833	0.180456	0.30509	0.162137	0.964353	0.21846	0.458991	0.24746	0.119612	10.04	0.687575	0.0929231	10.683	1.19556	0.197336
24	福建	福建2021	1	1	2021	0.197249	0.188388	0.303652	0.193792	0.976191	0.229763	0.473595	0.269421	0.105006	9.93	0.696919	0.0997903	10.8111	1.32457	0.210617
24	福建	福建2022	1	1	2022	0.209202	0.188678	0.327394	0.203815	0.97067	0.241758	0.484425	0.260925	0.109943	9.82	0.701289	0.0909039	10.8545	1.42513	0.218922
25	贵州	贵州2014	3	0	2014	0.0329907	0.0564471	0.165709	0.0529309	0.794556	0.0850489	0.259954	0.167371	0.386216	5.78	0.402502	0.0014656	9.12403	3.18934	0.0662357
25	贵州	贵州2015	3	0	2015	0.0395294	0.0573433	0.215555	0.0625336	0.756297	0.104142	0.280647	0.179887	0.373731	5.51	0.429612	0.00181059	9.26303	3.60896	0.0772376
25	贵州	贵州2016	3	0	2016	0.0474544	0.0601525	0.378283	0.0890578	0.633431	0.161963	0.320301	0.197639	0.36145	5.57	0.455561	0.00184613	9.37521	4.36624	0.108345
25	贵州	贵州2017	3	0	2017	0.0568516	0.0603364	0.377967	0.0921135	0.660651	0.165052	0.330214	0.219014	0.339021	6.62	0.477518	0.0135801	9.51822	3.29552	0.111709
25	贵州	贵州2018	3	0	2018	0.0690714	0.0642353	0.387493	0.0986021	0.690074	0.1736	0.346117	0.255737	0.327598	7.05	0.49529	0.0102569	9.63908	2.45832	0.119487
25	贵州	贵州2019	3	0	2019	0.0800174	0.0691074	0.315214	0.0932099	0.777543	0.154779	0.346912	0.261412	0.35474	7.38	0.514813	0.00295417	9.72731	1.78895	0.113732
25	贵州	贵州2020	3	0	2020	0.0888236	0.0726591	0.292407	0.0936391	0.816782	0.151297	0.351534	0.244852	0.321353	7.71	0.531623	0.00143557	9.79034	1.23651	0.11478
25	贵州	贵州2021	3	0	2021	0.093448	0.0756351	0.327508	0.103914	0.799148	0.16553	0.363708	0.269309	0.287277	8.04	0.543354	0.00193113	9.87604	1.3292	0.12366
25	贵州	贵州2022	3	0	2022	0.0986094	0.0708942	0.337896	0.105356	0.787424	0.169133	0.364938	0.274602	0.292416	8.37	0.548237	0.00174255	9.90401	1.37165	0.124932
26	辽宁	辽宁2014	1	0	2014	0.11205	0.0868023	0.220498	0.0876343	0.922558	0.139784	0.359108	0.210422	0.253698	8.62	0.670491	0.173689	9.90477	0.82252	0.117888
26	辽宁	辽宁2015	1	0	2015	0.098113	0.0804913	0.263525	0.0907501	0.866306	0.147376	0.357314	0.215691	0.221749	8.58	0.680498	0.146442	9.91395	0.924506	0.117047
26	辽宁	辽宁2016	1	0	2016	0.1022	0.0805225	0.306942	0.0988184	0.834381	0.163222	0.369038	0.231408	0.224468	8.22	0.688699	0.136069	9.92292	1.02516	0.125701
26	辽宁	辽宁2017	1	0	2017	0.111164	0.0904418	0.298643	0.104058	0.865162	0.16675	0.379823	0.24527	0.224931	8.51	0.694805	0.140301	9.98474	1.0997	0.132264
26	辽宁	辽宁2018	1	0	2018	0.12234	0.094846	0.304423	0.110211	0.87592	0.173869	0.390251	0.264975	0.227036	8.75	0.702633	0.151402	10.0652	1.1646	0.139294
26	辽宁	辽宁2019	1	0	2019	0.128679	0.102872	0.324616	0.11863	0.876948	0.185389	0.403208	0.265201	0.231141	9.25	0.712181	0.126053	10.1208	1.30253	0.148738
26	辽宁	辽宁2020	1	0	2020	0.146485	0.1144	0.369979	0.134308	0.87361	0.210288	0.428614	0.263353	0.240457	9.75	0.721504	0.104731	10.1271	1.42378	0.168094
26	辽宁	辽宁2021	1	0	2021	0.159356	0.123679	0.392959	0.151023	0.878043	0.225332	0.444804	0.281719	0.213251	10.25	0.728068	0.11758	10.2245	1.53006	0.180914
26	辽宁	辽宁2022	1	0	2022	0.173628	0.128288	0.366563	0.155245	0.903687	0.222826	0.448737	0.274864	0.217214	10.75	0.730045	0.108617	10.269	1.6013	0.18381
27	重庆	重庆2014	3	1	2014	0.0885466	0.0880458	0.177695	0.078212	0.943954	0.118096	0.333882	0.176002	0.22596	9.5	0.597437	0.211035	9.59041	0.846482	0.103071
27	重庆	重庆2015	3	1	2015	0.0915754	0.100896	0.19967	0.0866914	0.938283	0.130714	0.350209	0.189008	0.236402	9.3	0.614658	0.161098	9.68287	0.92481	0.113954
27	重庆	重庆2016	3	1	2016	0.104079	0.109559	0.243921	0.0998776	0.922063	0.15252	0.37501	0.203267	0.222039	8.87	0.633441	0.132421	9.7994	1.0128	0.129871
27	重庆	重庆2017	3	1	2017	0.110182	0.110262	0.210402	0.0968778	0.952053	0.143615	0.369769	0.207586	0.216098	8.67	0.650127	0.138586	9.9068	1.12507	0.126819
27	重庆	重庆2018	3	1	2018	0.125787	0.112817	0.333856	0.120419	0.880169	0.19082	0.409822	0.220285	0.210338	9.18	0.66614	0.148075	9.97993	1.23544	0.15402
27	重庆	重庆2019	3	1	2019	0.126073	0.112783	0.340131	0.121191	0.87624	0.192996	0.411231	0.233322	0.20536	9.16	0.682246	0.146929	10.0692	1.39482	0.155144
27	重庆	重庆2020	3	1	2020	0.139754	0.125408	0.389554	0.137139	0.869268	0.218239	0.435555	0.232644	0.195434	9.14	0.694609	0.144296	10.1283	1.52113	0.174237
27	重庆	重庆2021	3	1	2021	0.155835	0.139891	0.381926	0.149829	0.897275	0.225884	0.4502	0.23922	0.172205	9.12	0.7033	0.240529	10.2427	1.70936	0.185624
27	重庆	重庆2022	3	1	2022	0.181527	0.141479	0.385769	0.159217	0.909075	0.236259	0.46344	0.248654	0.171219	9.1	0.709617	0.144276	10.2603	1.86706	0.196123
28	陕西	陕西2014	3	0	2014	0.0915707	0.0776554	0.143217	0.0723039	0.966031	0.104148	0.317191	0.216081	0.227697	7.24	0.53018	0.0741823	9.76437	1.0595	0.0934424
28	陕西	陕西2015	3	0	2015	0.0993923	0.0786927	0.164589	0.077848	0.952364	0.114225	0.329823	0.215951	0.244489	7.48	0.547322	0.0836942	9.79249	1.11937	0.10025
28	陕西	陕西2016	3	0	2016	0.110013	0.0827304	0.193601	0.0872271	0.93789	0.128782	0.347539	0.228248	0.230464	7.87	0.564017	0.0811815	9.8546	1.17595	0.110756
28	陕西	陕西2017	3	0	2017	0.118719	0.0850857	0.220693	0.0953182	0.923212	0.141499	0.361433	0.246212	0.225077	8.34	0.580686	0.0926933	9.97457	1.27532	0.119457
28	陕西	陕西2018	3	0	2018	0.134958	0.0925501	0.22774	0.104572	0.933709	0.151749	0.376417	0.272295	0.221471	8.54	0.59654	0.109739	10.0834	1.35507	0.12996
28	陕西	陕西2019	3	0	2019	0.168471	0.0980111	0.241026	0.118726	0.93677	0.169169	0.398086	0.290295	0.221706	8.3	0.61283	0.0924878	10.1579	1.48963	0.146653
28	陕西	陕西2020	3	0	2020	0.193531	0.108269	0.274386	0.134307	0.932747	0.192062	0.423256	0.28253	0.227966	8.06	0.626549	0.0954957	10.1664	1.60054	0.165979
28	陕西	陕西2021	3	0	2021	0.231615	0.119173	0.290578	0.157791	0.936306	0.213788	0.447405	0.314027	0.20149	7.82	0.636318	0.106353	10.313	1.74515	0.187386
28	陕西	陕西2022	3	0	2022	0.275643	0.117281	0.322018	0.176042	0.916225	0.238314	0.467279	0.311621	0.205888	7.58	0.64004	0.086889	10.3993	1.81778	0.207278
29	青海	青海2014	3	0	2014	0.0419666	0.0146175	0.25714	0.0506703	0.516681	0.104575	0.232447	0.0569362	0.729247	3.74	0.508681	0.000658997	7.5217	0.351957	0.0644712
29	青海	青海2015	3	0	2015	0.0401595	0.0163809	0.264107	0.0534824	0.522071	0.106882	0.23622	0.0624227	0.753436	4.14	0.516464	0.00047293	7.60639	0.396322	0.0658318
29	青海	青海2016	3	0	2016	0.0458494	0.0094948	0.244824	0.0494117	0.473858	0.100056	0.217744	0.0657281	0.675228	4.75	0.536082	0.000131488	7.72232	0.450863	0.0613466
29	青海	青海2017	3	0	2017	0.051827	0.0101315	0.217982	0.0477857	0.520322	0.0933134	0.220348	0.0777487	0.620843	5.21	0.554608	0.000414014	7.80999	0.524798	0.0593238
29	青海	青海2018	3	0	2018	0.0580337	0.0095666	0.270072	0.0577073	0.471989	0.112557	0.23049	0.0832466	0.599501	5.31	0.572402	0.000122747	7.91863	0.621235	0.0698782
29	青海	青海2019	3	0	2019	0.0631703	0.0091911	0.246244	0.0549939	0.492361	0.106202	0.228669	0.0932016	0.633664	4.75	0.588136	0.000123111	7.98654	0.700125	0.0675706
29	青海	青海2020	3	0	2020	0.0737874	0.0127505	0.259667	0.0613578	0.541706	0.115402	0.250027	0.0930264	0.642182	4.19	0.600337	0.000153034	8.00963	0.739517	0.0752633
29	青海	青海2021	3	0	2021	0.0804622	0.0157042	0.282223	0.0674582	0.562232	0.12613	0.266297	0.0935375	0.547848	3.63	0.609428	0.000111045	8.12714	0.791469	0.0827815
29	青海	青海2022	3	0	2022	0.0815335	0.0183498	0.207617	0.0583091	0.660722	0.1025	0.260239	0.0996955	0.545111	3.07	0.615126	0.000273097	8.19514	0.90985	0.0720749
30	黑龙江	黑龙江2014	1	0	2014	0.0685767	0.0677004	0.164466	0.0651699	0.911745	0.100248	0.302325	0.174937	0.282169	7.97	0.592295	0.00782692	9.40679	0.741587	0.0840375
30	黑龙江	黑龙江2015	1	0	2015	0.0673722	0.0681318	0.180532	0.0675971	0.89162	0.105345	0.306477	0.188897	0.34394	7.63	0.604704	0.00744163	9.36649	0.808817	0.0864789
30	黑龙江	黑龙江2016	1	0	2016	0.0713421	0.0649775	0.235484	0.0755441	0.830803	0.123934	0.320882	0.197572	0.355388	6.79	0.611031	0.00655477	9.38387	0.857055	0.0954715
30	黑龙江	黑龙江2017	1	0	2017	0.0703942	0.0674078	0.271956	0.0821294	0.797093	0.136586	0.329957	0.207363	0.376925	7.88	0.619006	0.014636	9.41841	0.934987	0.102343
30	黑龙江	黑龙江2018	1	0	2018	0.0648308	0.0638889	0.291531	0.0836437	0.760169	0.140084	0.326324	0.224496	0.364049	7.98	0.634506	0.0113273	9.46083	1.10676	0.101925
30	黑龙江	黑龙江2019	1	0	2019	0.0753125	0.0692951	0.272076	0.0857366	0.809222	0.138895	0.335256	0.234201	0.37001	7.1	0.646083	0.00969828	9.51373	1.33983	0.105012
30	黑龙江	黑龙江2020	1	0	2020	0.0815282	0.0757151	0.283458	0.0917176	0.820294	0.146901	0.347134	0.23933	0.39971	6.22	0.655944	0.00878349	9.52028	1.56064	0.112181
30	黑龙江	黑龙江2021	1	0	2021	0.0905256	0.0792154	0.271299	0.0967907	0.849154	0.147013	0.353323	0.246462	0.343569	5.34	0.65696	0.00839677	9.60631	1.76039	0.115035
30	黑龙江	黑龙江2022	1	0	2022	0.102069	0.0817849	0.323721	0.10907	0.823253	0.169191	0.373212	0.256133	0.344376	4.46	0.662149	0.0069658	9.66976	1.94357	0.129039
